# Supplementary material for: TGFB1/CXCL5 axis regulation by LCN2 overexpression: a promising strategy to inhibit colorectal cancer metastasis and enhance prognosis
Source: Front Immunol. 2025 Apr 17;16:1548635. doi: 10.3389/fimmu.2025.1548635 (PMC12043584; doi:10.3389/fimmu.2025.1548635)
Supplement: Supplementary file 1 [file DataSheet1.csv]

	TCGA-3L-AA1B-01	TCGA-4N-A93T-01	TCGA-4T-AA8H-01	TCGA-5M-AAT4-01	TCGA-5M-AAT6-01	TCGA-5M-AATE-01	TCGA-A6-2671-01	TCGA-A6-2672-01	TCGA-A6-2674-01	TCGA-A6-2675-01	TCGA-A6-2676-01	TCGA-A6-2677-01	TCGA-A6-2678-01	TCGA-A6-2679-01	TCGA-A6-2680-01	TCGA-A6-2681-01	TCGA-A6-2682-01	TCGA-A6-2683-01	TCGA-A6-2684-01	TCGA-A6-2685-01	TCGA-A6-2686-01	TCGA-A6-3807-01	TCGA-A6-3808-01	TCGA-A6-3809-01	TCGA-A6-3810-01	TCGA-A6-4105-01	TCGA-A6-4107-01	TCGA-A6-5656-01	TCGA-A6-5657-01	TCGA-A6-5659-01	TCGA-A6-5660-01	TCGA-A6-5661-01	TCGA-A6-5662-01	TCGA-A6-5664-01	TCGA-A6-5665-01	TCGA-A6-5666-01	TCGA-A6-5667-01	TCGA-A6-6137-01	TCGA-A6-6138-01	TCGA-A6-6140-01	TCGA-A6-6141-01	TCGA-A6-6142-01	TCGA-A6-6648-01	TCGA-A6-6649-01	TCGA-A6-6650-01	TCGA-A6-6651-01	TCGA-A6-6652-01	TCGA-A6-6653-01	TCGA-A6-6654-01
Tumor_Inflammation_Signature	0.531949271911366	0.477027730261774	0.488683506105054	0.479998772660783	0.673312312725295	0.50129835896602	0.566844517869209	0.652979453398653	0.52295843972891	0.613800137779823	0.664839932088682	0.400965066536625	0.612780131961116	0.623118684553494	0.571565037815426	0.581595446072812	0.545138381890467	0.45319690269709	0.569562701140766	0.57426448246068	0.678458125982568	0.59720404781258	0.608822633848423	0.645901284085158	0.541645717184429	0.65041419156498	0.563743503516525	0.43804547031562	0.594863455528588	0.465642069316189	0.525368635391763	0.575432356254557	0.480679276282224	0.599252441225917	0.574166013811372	0.485027136611969	0.561956463886128	0.588235267759286	0.677929609329708	0.561214839503218	0.633440799316364	0.540064970035146	0.548525913537714	0.592510073280707	0.453183534270374	0.639165283395366	0.471750972515923	0.581028649941595	0.666988211477345
Cellular_response_to_hypoxia	0.64582779184499	0.643608045568353	0.637668111009704	0.647895398634167	0.654872070918592	0.645487163156954	0.656366404506473	0.654418825821082	0.631879408038984	0.644796471835915	0.658316821015664	0.635944111449997	0.653487662308159	0.630078317263448	0.653615394846543	0.653427968478828	0.652292705028595	0.6448013870345	0.652364851277442	0.646501307804517	0.658637069446253	0.65528498529745	0.659556964251456	0.657934514951168	0.629952015860735	0.660565694897861	0.663160491313074	0.625689947900883	0.66688827259574	0.651317820915188	0.647439612096941	0.654013578456766	0.641788112702038	0.652616884842179	0.6471224041795	0.655610549367207	0.654846937496526	0.652050813102275	0.654604223186707	0.651672227157083	0.650849702484678	0.641044641486702	0.645940221579913	0.647033582320497	0.63298407624455	0.647991147036604	0.648216953275367	0.654412111486656	0.654668803000359
Tumor_proliferation_signature	0.65029782504959	0.624042365565033	0.685069587523587	0.713510384018779	0.716200584547332	0.705417564567356	0.680285468450747	0.704064923923618	0.644540519885	0.622771569959109	0.740806747615961	0.675465771372758	0.700845477488981	0.634668308520134	0.670319403772197	0.658216474562443	0.667646494378967	0.622975118180123	0.659082746534736	0.627541010097835	0.672334165955466	0.672828440557351	0.695512209272743	0.727626840637709	0.666450453594731	0.711977556552509	0.677983811870544	0.633900703430319	0.702757338118243	0.682817990209997	0.677693929837084	0.71684203891712	0.647956940313233	0.69330456268536	0.724503012596045	0.706206482123837	0.700456208465444	0.65047561131854	0.693663954709501	0.702045491183799	0.698107620964494	0.641532850792737	0.717184654719295	0.701718147182961	0.710621213762002	0.674727566104482	0.684880403236368	0.733925205991441	0.666932108360305
EMT_markers	0.562437376070921	0.459231663136159	0.41768906110973	0.496431008233434	0.589683064994717	0.503080587545138	0.60043596777737	0.530206307783578	0.557363505956406	0.601465890209678	0.516349414454202	0.443877945220186	0.567415629593654	0.523060667565837	0.573345382436053	0.60053169518204	0.601151721424944	0.481180141937055	0.539467598926684	0.607114668670482	0.570761191563355	0.576759962818426	0.611223972309369	0.519888087474155	0.540796536610885	0.576420398021577	0.544229752679698	0.516771892070132	0.600010244505107	0.513593277177127	0.526768524067954	0.54966624004446	0.554460045198869	0.580597748099496	0.505041131479182	0.49101008668698	0.597093208855698	0.544559339362013	0.597375365329838	0.513123995270276	0.514470460996006	0.645515015936001	0.498608857906552	0.553503555970126	0.437960747923325	0.612439433899596	0.544534244749609	0.590475815773718	0.627127610345751
ECM-relatted_genes	0.390988127621188	0.223965565674982	0.261801233549256	0.32533182615459	0.472499093070597	0.312519496201968	0.460030681951439	0.33932882381581	0.420959493313849	0.491452606395571	0.289123087995388	0.323822611688243	0.391673450264514	0.305954381605876	0.368699152558012	0.488608628755941	0.433193085518868	0.190952505615893	0.375178762254958	0.496225241710012	0.371269617278963	0.443769349304055	0.495335482839136	0.362051497146715	0.439269045477649	0.427477464649672	0.378883789208843	0.381886292426805	0.46840168131482	0.366756105624048	0.402571780601386	0.345914887509282	0.433640377791038	0.480519863185334	0.331082793541872	0.36025257765994	0.433034436310411	0.367883840456902	0.424877080866413	0.370296169115984	0.386354340165162	0.510726867044202	0.369696931493775	0.451511962816629	0.282088427610611	0.49742448242397	0.348930197186084	0.334037676022241	0.489673462291257
Angiogenesis	0.58725999811998	0.490743831355859	0.501710875802537	0.564740329059642	0.608876028357747	0.567493044889478	0.590205111098959	0.54868957999959	0.600690364998411	0.612498585847606	0.564656893443127	0.531220911627007	0.599032530190356	0.517509722299562	0.570805768909069	0.603645499663859	0.602131725709683	0.499644333557651	0.565631067970842	0.606071983007587	0.587690949971563	0.578957240975894	0.614559176248806	0.568109223824022	0.577844437566572	0.619371234421866	0.570942669924604	0.550937274918231	0.621454468220274	0.557628007473206	0.602286524757756	0.56497290663153	0.583804781948847	0.626927800995689	0.558327905656719	0.566367381417386	0.575204935470698	0.572422158926048	0.599567040101727	0.556083377247516	0.566383462233143	0.632243189258535	0.566033898896032	0.592351823354852	0.50933479386087	0.638723088980314	0.550808457829066	0.596379677593341	0.634827904709285
Apoptosis	0.630864440038955	0.603053855355031	0.60934702244001	0.620756350064005	0.656160287129855	0.61414029148707	0.640941085375656	0.629624596216405	0.628761431847512	0.653966247632479	0.642586236132384	0.597645573330636	0.642713619231386	0.625980262555651	0.63641013083573	0.6414703085133	0.644228654783118	0.601292839803005	0.629920089636006	0.650603462585194	0.650873397386748	0.638109812152432	0.656552326747093	0.644169432810669	0.619122456759108	0.659853693215886	0.641756663074621	0.604442258511941	0.653657909796044	0.618268013501891	0.640822284000976	0.641670454217334	0.630716104988297	0.666975312309204	0.62944906882601	0.622031446349683	0.648571563418556	0.645833814288502	0.660687714840571	0.639485168147936	0.639847180048766	0.662916488640715	0.630360957684487	0.644339370070338	0.606416322508251	0.653594395823298	0.624649113078806	0.651300080170707	0.662714867861457
DNA_repair	0.649755025404482	0.646907105934163	0.649069702609668	0.662177564095021	0.663370644071638	0.653815047952094	0.65663539720535	0.634658115802756	0.595701221892948	0.643012653649795	0.665956580816043	0.613281830666957	0.656914933345246	0.634045228947651	0.658391208630474	0.659521976224046	0.660320943154699	0.641263780253369	0.626819003376987	0.651448907615598	0.657789001011176	0.656336032308199	0.657498198028992	0.649177061095049	0.608807021564761	0.658795914737896	0.654633729442127	0.600123218800417	0.653655255763397	0.633331654430551	0.655945699863747	0.641762895919949	0.655211419935663	0.64832895636596	0.640902268412498	0.662892260272801	0.657005238311659	0.644751729482988	0.648110078829482	0.653521778425252	0.64827994178348	0.651868148707497	0.647661340827222	0.639505045677283	0.627256609050782	0.647657735769791	0.651255642249873	0.654179788150869	0.645205880118209
G2M_checkpoint	0.632385931666995	0.607449546932193	0.641647300491616	0.662868700367105	0.657673996167105	0.656323353681377	0.648993268970558	0.64404642823758	0.619082300697196	0.623926063737237	0.672036310962266	0.648858711097513	0.650936037773507	0.592047833521743	0.641965558419347	0.634845922945126	0.626022575768164	0.608890574717929	0.640640377492346	0.614357012677758	0.633979030832536	0.636908969836288	0.645666790297374	0.674869468891907	0.627525167124335	0.663463802012374	0.626414769443344	0.623492040282277	0.662728846584683	0.653597686696929	0.645306494372457	0.658000052684371	0.624514531019143	0.653318377192881	0.653386354672647	0.654595644695343	0.660698245630676	0.637344366826552	0.650288415487683	0.660953660964217	0.643811657114355	0.625509284012352	0.67907880535028	0.652255135491321	0.664247940729986	0.645665098727204	0.645283294462488	0.670691425758803	0.643166146349545
Inflammatory_response	0.510969482093848	0.452823154233321	0.46401000602112	0.488506230501461	0.571989766809462	0.488907581162046	0.532149452022167	0.544633424599892	0.566152599815529	0.573898203650588	0.561804697757438	0.423980689642014	0.544415662512491	0.492646124628244	0.531515084743825	0.554787198860775	0.547741130246381	0.448843451147823	0.516433208024308	0.566429653478505	0.575410068360834	0.538660369184999	0.573545360149605	0.56025397848146	0.513649515947252	0.574410711924959	0.53579402057504	0.464578260745589	0.553335005562349	0.46992280353896	0.523262445094791	0.529961304445547	0.497703665984871	0.586775758810734	0.510706943595219	0.494703183694677	0.529893478646472	0.554910953144438	0.580235051875773	0.52948626565063	0.536128569194768	0.568565560432648	0.514759711005074	0.554265310022484	0.457472838539666	0.582050982792929	0.491562944086706	0.557104385427645	0.603160864941491
PI3K_AKT_mTOR_pathway	0.61594696661377	0.605381543688754	0.609368022368262	0.604279479675279	0.615646827396996	0.613501265201866	0.610406626669764	0.580265724780379	0.583411438289174	0.616145378966572	0.605097247271621	0.591629731916878	0.612952358421145	0.571062653217315	0.614773397949574	0.604056828141914	0.613842745717376	0.582078266673735	0.600540494000436	0.602022613406099	0.614530890373497	0.619357931976352	0.615638106575223	0.599695296000892	0.583482647884514	0.626061620558981	0.597417099927939	0.59437419096243	0.620351748191244	0.597121104844571	0.60942306673332	0.596009926964818	0.617739161718402	0.628738768787141	0.586482135906628	0.59855173823055	0.615525245934662	0.621968905201066	0.625368801925766	0.609124095499839	0.626063512608652	0.621434571953175	0.610723508889434	0.613116800417267	0.602555617108534	0.623407240055837	0.616272124914388	0.613047003313186	0.619836586063144
P53_pathway	0.629192674946657	0.61167031114487	0.620739208250008	0.622507559779737	0.643763800493721	0.615949575633522	0.631302248308622	0.615824981418418	0.587448736992495	0.631637969706917	0.627062168129028	0.569884239846616	0.622063783922624	0.615922390246027	0.629272220137497	0.640653050879449	0.643945254077266	0.621454876264901	0.591813758823271	0.634324638546382	0.628461460785835	0.634422171394709	0.646369236863805	0.618652847898347	0.586267482531316	0.630998640224488	0.632029697612581	0.574300442333242	0.632221027244284	0.589480097290225	0.62408889051846	0.618852082110971	0.62169008486375	0.639974693421485	0.609699085242044	0.621137707757834	0.623964605837776	0.628147050506315	0.630770365129333	0.621567701166539	0.629317838377735	0.63722265797528	0.612044838494206	0.633115553800166	0.582431215612603	0.623805802252222	0.619978183038067	0.638834459827808	0.639187998229202
MYC_targets	0.716201671548646	0.706889812836712	0.721974736034492	0.732572491851116	0.725958469563786	0.727281735508219	0.724121611529913	0.709733087639944	0.696749419014176	0.709528896563651	0.73278288096138	0.718396479871178	0.725420002640958	0.69354672737529	0.717331487302867	0.717014450674381	0.721714435833443	0.702037594336528	0.714756586671681	0.705251698055143	0.715589308729675	0.724204738344037	0.723476058589613	0.735873745279544	0.696616545250738	0.727165344399007	0.71665059946873	0.705341666944087	0.725199649659829	0.720475108450337	0.722277335874918	0.721420654746966	0.710456210335021	0.716838492715237	0.719795469714206	0.731907163764762	0.726900054996168	0.711939578783856	0.71684097394277	0.721908760835089	0.713368892504203	0.707869966497771	0.729099947611415	0.70690595817466	0.716256658221031	0.709550617929551	0.72021825889255	0.720012351637705	0.709141465463068
TGFB	0.663464345663915	0.625956869282481	0.637019764476454	0.637770752144576	0.660302552740004	0.636584388777853	0.659475471469423	0.642792553098507	0.648555784466013	0.66293643396348	0.642925320240476	0.642070249327494	0.657592063593856	0.613167727344912	0.658825629096144	0.662773808273248	0.651936703843557	0.622944764204705	0.667306402838043	0.664750275336256	0.641464735348169	0.658791924642114	0.669989328736898	0.634615285267676	0.654842611737073	0.662448454818889	0.641693193205477	0.649237622687744	0.683073108547028	0.661423129418765	0.657828686112753	0.659148446577327	0.663796174495067	0.677797279200795	0.645262018919233	0.633267714477433	0.662182481326917	0.657461968386638	0.666907199800419	0.65196047026472	0.661961021815203	0.678335181224659	0.646123771910899	0.674977463955494	0.640010397233883	0.678761310028894	0.658188687734856	0.652550275460128	0.678856964290427
IL-10_Anti-inflammatory_Signaling_Pathway	0.558833218518617	0.518561842355121	0.527156037441405	0.542197665207613	0.598883931631094	0.556880871388384	0.589116698101153	0.621419341443966	0.619619320267454	0.605714404346452	0.632474471960509	0.491951782657076	0.599865614074242	0.541870841683844	0.581306435597382	0.604503394592725	0.617689235665482	0.505492106919802	0.561760456024934	0.586563248867898	0.616136455410783	0.578980297364168	0.622778849790205	0.613630491410688	0.571260827560882	0.625614844474997	0.583131385593547	0.480510882549293	0.601111550444814	0.525309184728794	0.5576876089654	0.610076409295628	0.514287570421102	0.622936674669375	0.579293997610119	0.532093600045561	0.582463669211194	0.608148925768404	0.630653409984607	0.566361870198118	0.581494883604324	0.626942482723449	0.535230686767811	0.598401824423292	0.50643476166912	0.601226780137554	0.577146597144496	0.623744094090831	0.632572899389638
Genes_up-regulated_by_reactive_oxigen_species_(ROS)	0.645697515492368	0.65072453671986	0.645843307099997	0.64507690912271	0.664010137492787	0.661754523241029	0.673500215140975	0.640411686309077	0.611906055271478	0.644326032610101	0.671651543508916	0.595242538878586	0.659013086360453	0.661012568694213	0.666408599291339	0.670524420170335	0.664731444349017	0.656776518500714	0.633705569554568	0.673040133087677	0.657505707731417	0.660614950206742	0.671325013477077	0.649681828220938	0.615983085542644	0.658492130465266	0.655651502613664	0.596264474532912	0.658673071757082	0.621398456466384	0.644455204663344	0.640537312729748	0.635962814881344	0.659447374418086	0.624094697170408	0.646783949013548	0.657576895428583	0.652662892199997	0.66091996025969	0.650066070865056	0.655729176853489	0.656368045144147	0.64545866729958	0.653247636705779	0.624844969994661	0.656622378223247	0.644313903714448	0.658705019536593	0.663778053331172
DNA_replication	0.611870505299009	0.618301857909848	0.638490428213624	0.664976792838919	0.658409792100915	0.661986999911331	0.651536436062094	0.634469310766065	0.594916842561129	0.616322707685347	0.67805944722151	0.639221701727421	0.656396421035146	0.602155201085963	0.633869689416809	0.642845750293915	0.645110394694509	0.632903191499252	0.6330047970912	0.619274096933687	0.644840782748317	0.6467797120255	0.634279446660501	0.671812607091523	0.598006224748338	0.660613045951469	0.647017175865606	0.601965736425952	0.653421646719959	0.647083217209559	0.645191816925563	0.653390350852394	0.630560858747185	0.640306971091437	0.646016045015839	0.670154249581421	0.662917959601986	0.62778119056237	0.645654592198764	0.662628844629639	0.633760264283522	0.634615125063935	0.661860375250991	0.628115443205399	0.657041968982702	0.635751765228911	0.64001893091286	0.661453520757892	0.625086614549691
Collagen_formation	0.515249909432927	0.45119132235522	0.476082043527574	0.493733773258163	0.576843066303083	0.503239706957814	0.538877499718104	0.481549751001994	0.511135735175346	0.570773057001609	0.490731050300423	0.424541652225243	0.518139028223135	0.501924259826578	0.523254584547477	0.556994270692357	0.551090681302186	0.466219994497435	0.497876237849585	0.565051662823219	0.515771358191617	0.548697785997538	0.55615074397901	0.477017172548016	0.507917400194524	0.542328688522684	0.526296815990999	0.466526946343112	0.5685114024449	0.463774702045657	0.539937766334562	0.500186648806467	0.531255220665491	0.578861399020314	0.471854035337473	0.485020565252714	0.54097053678321	0.521707508732559	0.551394154031027	0.509223048086217	0.513203187329629	0.582845553140151	0.500222097156992	0.545338697257256	0.45249474108055	0.597179557784245	0.505341278771621	0.552001983721353	0.588292915747796
Degradation_of_ECM	0.519909861024532	0.421205458785942	0.43828429988061	0.46354430283582	0.517400970454077	0.495042083267492	0.508117511522161	0.448771331503254	0.462467598508426	0.542670397066108	0.434213610661784	0.401929159366119	0.486098036822406	0.457777520988603	0.509547330202341	0.530795518287955	0.506349618210755	0.456916537887292	0.47062502439121	0.542459145621427	0.487988058026664	0.494269493266159	0.535506633948159	0.445424220041229	0.462432560436095	0.517162584286535	0.506810767894634	0.428805935912796	0.535563914714953	0.44455820602347	0.513416265753998	0.488982269326735	0.50355369888756	0.556578040563213	0.445747536941084	0.466152666779376	0.510153606392089	0.50125396947583	0.518595155856445	0.483797849160848	0.490490429734255	0.541580944039423	0.479254098831066	0.537890050004309	0.429646800675431	0.560877441936303	0.499962110291565	0.513421765746402	0.559978884203595
Ferroptosis	0.551990541940638	0.548130973365556	0.546743996386675	0.558828954019329	0.5767590530453	0.547296263750891	0.565573556167822	0.545413224033138	0.532872813547709	0.564831920560144	0.564306282176907	0.524696974666725	0.557245186624109	0.531411098290731	0.564417027980493	0.575330553757079	0.569763943244225	0.541609910772055	0.547003118283637	0.56911420062656	0.563435819641522	0.563705076410476	0.571550664450799	0.554783378467073	0.534125439589098	0.568523392351877	0.553071488636388	0.525184786484723	0.570558068417037	0.528355060451797	0.554215507936397	0.556965461106342	0.55864816616184	0.577479066749239	0.54086344361286	0.549310903038472	0.571118527019389	0.569179170288808	0.572353379316384	0.561652292543619	0.562620158069547	0.568971009915665	0.561352997795891	0.566183024200649	0.53001646743035	0.570148219460476	0.554494354297614	0.572122256971378	0.571777215333875
Glycolysis_Gluconeogenesis	0.514766133423881	0.515946799839901	0.507219083128798	0.505851030715139	0.479743698938321	0.507253640947403	0.50952706855306	0.465920121016609	0.409060715335385	0.515963793366327	0.490614839646277	0.483347984232963	0.531908165086252	0.513341104109836	0.531461870441667	0.547644311317627	0.519210353168615	0.538387685169574	0.47472938847392	0.517173939778476	0.520842800543104	0.49302882134169	0.507658706600241	0.47717123273296	0.44063355679301	0.519827320558085	0.508628546762604	0.460312363714989	0.465217649622788	0.485683676515185	0.517127652090641	0.516255795290061	0.503922675900052	0.511063428366659	0.486880176550975	0.512168569643465	0.51763733741768	0.54295260561949	0.50798945346653	0.521384208108135	0.522108439110809	0.517678967120912	0.526242878848753	0.519074947822475	0.494780163606666	0.527721034686749	0.492561013751893	0.515048732826737	0.511210475077872
Citrate_cycle	0.634292320133703	0.647066300476208	0.662411408395504	0.669344531341994	0.64461155619584	0.655675577684721	0.65892033148776	0.637185456995912	0.586097332678536	0.659961946695773	0.666740707932134	0.647850603331906	0.672150755670084	0.648364597220978	0.667624501397503	0.676938181747782	0.656753628201832	0.662767024150779	0.63353424208532	0.659044561302454	0.644944903824618	0.66967885037134	0.659978300062963	0.644618700460223	0.623159808161954	0.646522093338228	0.674071320244865	0.622424284501175	0.638390025387525	0.637801695710451	0.654651628714574	0.657268408767126	0.651957407175674	0.655928020813233	0.632321491309735	0.673643229338714	0.67105269076163	0.683224852127992	0.64897130842145	0.674101396864834	0.667511170730053	0.631674819376247	0.673573430321505	0.650470963827577	0.664104777514325	0.650782066004969	0.650523119182921	0.651005703988886	0.653259134855758
Pentose_phosphate_pathway	0.568269682662311	0.561397955904052	0.564889638856728	0.575854802882437	0.538705842873059	0.52904794718814	0.569924602056354	0.580076154173084	0.509484192532512	0.581844451562826	0.553621579604156	0.550460380603566	0.574459878465317	0.534624302740931	0.608090748424482	0.563231937942019	0.570726424966546	0.566812420560408	0.554702238560007	0.582044166884169	0.598204211784562	0.583485878925274	0.551352169719916	0.548969923080863	0.51539620902329	0.569826878894744	0.574794232799607	0.548257384382202	0.571663109521615	0.567083182902394	0.575187971977526	0.560266570524453	0.531533563295759	0.579982458525128	0.557181509906466	0.604419790886317	0.570289772324156	0.573965598544773	0.531913496760953	0.558120853926944	0.586245555731589	0.532859860524086	0.574326998543209	0.580379114448774	0.555978552830558	0.576405156900739	0.545474757332647	0.561955851026103	0.575076781722497
Pentose_and_glucuronate_interconversions	0.274838809362172	0.319672164629642	0.238961562425769	0.147745156413052	0.0534320898789998	0.176179653350593	0.157981260833893	0.0854608217355721	0.126143087580839	0.26914995606844	0.101641113785833	0.207548183516633	0.199051999580088	0.0420060018955186	0.3439042398354	0.148875891697256	0.135119098723939	0.0824810993782332	0.196535467563686	0.148821203740376	0.186102134424327	0.166453922041456	0.216344126232424	0.153835232455737	0.184963568514522	0.23364758279463	0.278379922047876	0.0887619465485116	0.160763629752586	0.283990866869398	0.279198883620643	0.323706008806821	0.104854257740125	0.247589856510112	0.184737572591745	0.188398624072311	0.1275802868029	0.298274169372726	0.182839664247528	0.22965838704341	0.221840743791774	0.120515324435241	0.312406582820281	0.352940972597962	0.299953235597356	0.255060823478706	0.123742797840347	0.173312939250085	0.154605495898459
Fructose_and_mannose_metabolism	0.597717394352367	0.591406252950135	0.609468121250288	0.61045128875122	0.591696462729488	0.606135970094379	0.606920501736642	0.583069711665692	0.541211229024066	0.615162022813252	0.59898098393191	0.552870033162427	0.6204899904535	0.599015523983653	0.632356224387369	0.636126097029543	0.621128475372096	0.629834981635692	0.582314151918288	0.622318763537563	0.609994753474248	0.608829765364256	0.614656018219238	0.587399346727558	0.522404725092684	0.61822353898006	0.628989430416914	0.542253007848436	0.58986291015793	0.580950322745884	0.598960323004694	0.613104102578822	0.587212410146837	0.602046982853992	0.586932749189607	0.60725717311552	0.615669393874233	0.626835344016752	0.617019232489776	0.633078610778085	0.611594023196809	0.590129061159028	0.615429267368384	0.617086032387731	0.589366866613177	0.596610975669386	0.582915096756841	0.643516757615291	0.605819233171711
Galactose_metabolism	0.51998726943537	0.476717625274718	0.507116855334011	0.513154221463772	0.529882305796657	0.510710495061119	0.528798716457411	0.505187862596768	0.470151199773536	0.527720070316131	0.544315437617871	0.467709649180999	0.528260573020618	0.485739382269875	0.514954867550502	0.542280638494665	0.50616841658846	0.50413697626625	0.487048270555254	0.523835328556866	0.561309584641185	0.512090765734876	0.526672737393316	0.517614517376245	0.470237274207582	0.543169667686076	0.50802401477215	0.456744447487175	0.500175337881104	0.480106858282726	0.51124931006516	0.499239191702821	0.510185717932823	0.527017227292538	0.478424754067729	0.528391395455057	0.521933106589238	0.53581570294642	0.530538392213094	0.517989253075503	0.511365055631702	0.518205595337753	0.520246698155991	0.535250398950556	0.482176329870118	0.535945236540254	0.500087470273895	0.554800012471632	0.5082062709982
Ascorbate_and_aldarate_metabolism	0.246176088601768	0.326229576253499	0.237476334813835	0.0858868404330884	0.00351239585169987	0.156820361462815	0.0900425066958202	0.0490951294050059	0.0480585166071694	0.226106488663488	0.0273540839659992	0.142266526470084	0.150411952900742	0.00821748763197342	0.317442984914446	0.116907970861535	0.10679221761803	0.0260160579433284	0.152397758273179	0.0615571710402525	0.138292765683995	0.102271501797642	0.169112107313354	0.125119173303919	0.123921149717313	0.156958934704515	0.240963143097645	0.0310495688159977	0.0986708723751489	0.238581464383949	0.237581770276795	0.297465507450134	0.0382684424106212	0.209529919392273	0.13211624691144	0.138641549705911	0.0562852401392962	0.255696040615038	0.145882472528196	0.195981306494267	0.182744769792391	0.0988734155435407	0.264219314800001	0.326975314348081	0.265158076609765	0.199972509314058	0.0597950268577043	0.139832420256534	0.0962752745314787
Starch_and_sucrose_metabolism	0.313193818826779	0.317696876999694	0.299336779774713	0.220769114549358	0.167089919374414	0.258812049462164	0.204202389097057	0.139367650158725	0.180009063685098	0.311635029813207	0.168005839067487	0.224956846643645	0.271434118123931	0.180453101081296	0.334842312239831	0.257290416151547	0.233088294130205	0.176226135550791	0.229622321248786	0.235952259276759	0.247969699108146	0.230885104486182	0.276015376296982	0.204410750051832	0.200811922804869	0.292332748477509	0.289333394369315	0.165983438094286	0.210240939118682	0.284388279625446	0.293131044195652	0.330717653108767	0.194371803606212	0.29158246890524	0.218289113546292	0.23879357381429	0.230862234544143	0.324828849385919	0.267959770687921	0.29068883909435	0.279168803709923	0.232598757624035	0.322034474657748	0.358650154089443	0.29536179591217	0.294180943968886	0.181354055490734	0.254253159091901	0.241022939927436
Amino_sugar_and_nucleotide_sugar_metabolism	0.59647480668111	0.58449712076008	0.583377808518641	0.601302712184507	0.619796491593723	0.59962034282228	0.607668085536733	0.59092390808076	0.57879228375763	0.616451664583884	0.629258911173592	0.556059784802046	0.629904332354167	0.606551271555941	0.616621497095517	0.624481623841883	0.618916109860289	0.612978853930142	0.586094350596477	0.630422314429522	0.626701430440412	0.622320415522043	0.625082895065748	0.604404505152489	0.562250366118121	0.61455074999106	0.617459704628534	0.570397918235192	0.594411092309111	0.572494353572743	0.610777982684769	0.593299841206552	0.592832698239717	0.609663045062346	0.582841910773097	0.609895641304197	0.61288551688769	0.609923633633948	0.617498511692558	0.603138393488361	0.606101341121355	0.611403188731774	0.586454461463275	0.606309028325939	0.565104340271885	0.609521539103513	0.589505754275167	0.622886774681753	0.614801212075192
Pyruvate_metabolism	0.551411339410087	0.569821825587725	0.567570446796095	0.584788065915644	0.552030424456298	0.572703981172419	0.570387774854521	0.548305333965585	0.479057069738434	0.570218405985344	0.587915211044756	0.552702513764271	0.59436660704605	0.56074291471123	0.588825830303414	0.601347707639642	0.573522090930781	0.593627420655136	0.543529333287756	0.563082660552441	0.566679137927354	0.573553793869801	0.545182015157456	0.56534704623958	0.511698407694771	0.568695028013208	0.561256442701342	0.533334762663843	0.536372607566857	0.561636647092627	0.577753033138484	0.565395597966094	0.586904029204317	0.559966351893095	0.548721057846083	0.574508264047332	0.56860313466883	0.59614542501249	0.566074447092162	0.575734532268589	0.582533029803457	0.572283882855822	0.597564229984643	0.563576859759155	0.595005084904878	0.561638717898693	0.577551114962597	0.563769610233405	0.577108368378781
Glyoxylate_and_dicarboxylate_metabolism	0.520673193247874	0.530212906752971	0.501266966229329	0.539134114849312	0.52733484415342	0.510130852935921	0.507878226772046	0.51382158541675	0.477002594164489	0.508676759021538	0.545872793525623	0.518278791427651	0.535744194651363	0.503383648182851	0.563394831346713	0.549441727066139	0.513994131679811	0.522891550233743	0.497003929670849	0.497053748389095	0.523960570681015	0.504878731640047	0.554124258632802	0.536999181640952	0.473998241225965	0.527275693582271	0.522349267368156	0.502977014798435	0.492445762051922	0.507311986266242	0.522663209674599	0.524993763657271	0.495262401308837	0.506328898296271	0.515794722531905	0.538749935524302	0.521562255602713	0.525452701024428	0.521703947179905	0.506282765170829	0.518694653105215	0.532552415929452	0.49975441578625	0.505517517558466	0.501498171855773	0.500356682492661	0.51962848344422	0.532500278911041	0.518206844498999
Propanoate_metabolism	0.576876040176691	0.592079312511114	0.593006108196812	0.584983589151716	0.568650998613152	0.578400706222781	0.57996602310095	0.560128877727664	0.514505066931362	0.575784764876856	0.59495294265819	0.581087267048057	0.617854276320555	0.53625600295493	0.580923229183113	0.5950550917005	0.562328120322702	0.602901869118062	0.555264186285291	0.547558107174765	0.562416999368903	0.58758834737365	0.575279556408874	0.583380509190401	0.559218058381671	0.575026004475589	0.566154902188251	0.563909192380871	0.556728795933003	0.589867280567821	0.601433402953371	0.580076447443718	0.605452587569682	0.584451842486576	0.572262735378932	0.605341381667716	0.579888471983789	0.602535839879927	0.579714580719142	0.589974514279157	0.605432652720373	0.587688471063834	0.596821903548198	0.572540027924358	0.604525577978483	0.579239344731428	0.603094551296304	0.575092477757437	0.580833902025444
Butanoate_metabolism	0.52463570009431	0.521088786235639	0.541343108304781	0.518195248690169	0.51661863730708	0.513128143337449	0.481327550647743	0.448498858796603	0.386960172038663	0.510296486823983	0.515014342629876	0.481349712796129	0.498274045177308	0.513792260614894	0.53733792942779	0.544635353362483	0.531453752483218	0.523824710308526	0.450610691494732	0.512437837118814	0.496909985841526	0.481139351149146	0.542560928307767	0.490920137470567	0.414491706069915	0.508283899299839	0.545780657413441	0.442934188806074	0.489703431788589	0.483940345692024	0.520570190297357	0.525445302433763	0.4858576292855	0.530112314838132	0.483999162220545	0.528138282444087	0.515436826410736	0.544808516957343	0.504400215060845	0.525411025573094	0.566679923291421	0.496446116732317	0.536203037709424	0.515175355230429	0.476541412053048	0.509317049602068	0.501633302266622	0.516756609780661	0.501535441872143
Inositol_phosphate_metabolism	0.553280582772877	0.56127343280699	0.563388194290296	0.559692760072389	0.565955061645891	0.55889120061008	0.542447162356857	0.536656642913208	0.508560257102755	0.573494822036144	0.532707904872086	0.51959501036171	0.562606051148787	0.533891083445405	0.560500344982867	0.565180315502819	0.533881471531391	0.555290566207271	0.541558162841661	0.548073515352308	0.573049451442994	0.552371499159671	0.548471782570198	0.531879806173319	0.527360049172048	0.544967294905685	0.541539515397185	0.534010499281493	0.566979907700576	0.533915780043038	0.557516862279866	0.557002944091327	0.559249482959927	0.568517389083473	0.533738935838031	0.534990120713134	0.555502747677992	0.570314158700575	0.561907545260643	0.554257036329858	0.568172904299247	0.555244627159667	0.565301830076532	0.58563357735886	0.550030272851598	0.569495508134876	0.571308943410273	0.570010851936814	0.562754196286016
Oxidative_phosphorylation	0.62746842947685	0.631832244007646	0.639072822469579	0.637355481770746	0.638386906713918	0.622940147363625	0.631340193548372	0.618160551813004	0.597923649275937	0.621504107330423	0.640111323798976	0.608859147781591	0.639125932048364	0.630883624322326	0.643889579813009	0.642908897936836	0.656373813329107	0.645541989669327	0.605738296354308	0.646260492647091	0.63657926440892	0.644196156195104	0.643560707426397	0.624613767415448	0.606152590529125	0.629899965640169	0.647775105375719	0.601635320387245	0.626995016103198	0.603330754888372	0.634241334093625	0.620651638632718	0.623048022083039	0.621641128971966	0.605154535751663	0.636991802250429	0.626965946201393	0.625043448238783	0.623034609249798	0.621823509993526	0.628521667505852	0.62481272179372	0.609726749424047	0.621745022089845	0.617869159304144	0.625598436860969	0.617239013549604	0.625324134189254	0.620113301088191
Nitrogen_metabolism	0.384393351733222	0.377747827345037	0.45486723507018	0.392693323757973	0.324951030963031	0.38080533984581	0.345168936251628	0.298883858676973	0.28208655009762	0.434036394358757	0.406103333411467	0.331996411917991	0.421520504563225	0.362923528625723	0.463288025792295	0.452687063211072	0.440210283004299	0.428656479661897	0.290836351188617	0.445948603950496	0.398380335545495	0.404142876297905	0.426539610183423	0.356551053555506	0.240378989188965	0.425139273328101	0.382193528872409	0.282272408096941	0.354986968150777	0.293122842019848	0.363567740112136	0.396310586847415	0.387431741957553	0.404499069712336	0.357051332594256	0.377581944987392	0.364233907585049	0.4295662391448	0.338232135825503	0.389695183033756	0.414188162320195	0.405717978090587	0.439812033993216	0.466344779465511	0.315798931169453	0.332711666614673	0.375165615158257	0.407905545369082	0.392078632687345
Sulfur_metabolism	0.406315420788157	0.401609072255432	0.349569897250223	0.394795522723443	0.334260748235481	0.396682537497224	0.312695998594582	0.317023045897442	0.241430699703722	0.404515039025407	0.340187445758996	0.309833595220632	0.313894590359718	0.224024920361514	0.391289652549006	0.278213046570762	0.27863925100588	0.319404692557843	0.308094485940833	0.383323915069374	0.441242595330744	0.390114373552949	0.308249530480006	0.256558513593517	0.285782474145435	0.398969872648862	0.37468614243742	0.240262439812024	0.389376873538815	0.296116054245092	0.402300995051318	0.315823155862842	0.380332266235478	0.410949953619068	0.299419580814362	0.404077989557178	0.408583252416351	0.458929249273351	0.265198702714526	0.4227207522148	0.430839054815368	0.393107398909082	0.389327566694137	0.406771392647898	0.308760332089165	0.397878446525123	0.397688000167829	0.424820035578083	0.337783257412592
Steroid_biosynthesis	0.624253254758526	0.624644537733792	0.588024410008643	0.639585799811755	0.597246535427313	0.603018101658368	0.629038015767985	0.580508281501955	0.536564104967529	0.64142360092603	0.59451779201725	0.608993522889236	0.611862083651381	0.597696874548013	0.654910580100732	0.660213301919956	0.620184597526176	0.624459061735173	0.576247888964788	0.627344610351799	0.627976964585976	0.597636450773136	0.642356392210646	0.583470666169034	0.569345450803513	0.650688150651713	0.615001117903642	0.594565473850544	0.603363005313486	0.629953974320477	0.650434290706836	0.597733562530265	0.653711551681531	0.614958459123294	0.533176254854218	0.607967574348773	0.649268808641839	0.611744995108176	0.615646277249974	0.646291395535237	0.649976009980928	0.656416614699512	0.625140605646335	0.605237151340876	0.622290013330362	0.616910785467272	0.632155146202546	0.606925749598906	0.633267088959722
Primary_bile_acid_biosynthesis	0.396112660889887	0.392485367714036	0.32459660083806	0.323677691245227	0.346988495200749	0.389189455110665	0.381929942434198	0.237356874120521	0.279616487361076	0.40039844140513	0.313618779754842	0.327631977805649	0.355510214034461	0.34829869572505	0.412790733718272	0.451173458748999	0.374465283773933	0.325739512339579	0.325442879384099	0.431801751258317	0.416589582209775	0.358261500723982	0.370541832050034	0.305167626622748	0.289430217705428	0.394915660530571	0.394403473764553	0.327266617365231	0.387209856476192	0.34447685139218	0.369210214806076	0.341363639707733	0.403618326563197	0.416090748039653	0.282994380219026	0.368693588259768	0.39389442189365	0.35117787139944	0.407435311177961	0.348037190825024	0.425642628039678	0.427482166508999	0.345836322576571	0.378460605409944	0.313066090255139	0.405991325307284	0.369412620296804	0.410802753408058	0.386372568756616
Steroid_hormone_biosynthesis	0.215981133378468	0.233974702248909	0.192733630418821	0.104599486441172	0.10107751218814	0.139961445535623	0.117899346425391	0.0616204109206537	0.05923084153796	0.209961192418824	0.0441308610023201	0.119043230192334	0.15293100800989	0.0813775181392263	0.254746456582936	0.178787512125665	0.139477412002243	0.0329341583239153	0.125244392452171	0.174483644905446	0.200265436408654	0.110496898345718	0.170130203773836	0.0895201633437998	0.105792747763756	0.178191035980605	0.234816126842086	0.0698622504737786	0.153020526008448	0.176706331172781	0.21184746685211	0.247524034538856	0.126459522168745	0.189344809729764	0.12407233780466	0.14868892557635	0.117725750530275	0.207637242349797	0.141189065983246	0.16744279740772	0.170582125173201	0.170246739441679	0.201271214018489	0.278687776852468	0.14579614392047	0.184772582153174	0.136154574507432	0.180318206012493	0.137434353321398
Glycerolipid_metabolism	0.499571926265571	0.490464013302417	0.461408341948429	0.486916447212672	0.473730013691311	0.498145624446222	0.481685810007065	0.436474573042971	0.44667706105884	0.511850230735928	0.443344274706627	0.455005017045945	0.481511622017493	0.469023758622895	0.505367287748189	0.494502302258469	0.490675508946459	0.495502929821371	0.443531791599727	0.506793736621158	0.484295238502166	0.467382948480335	0.496951228274439	0.461230656704003	0.442481637284825	0.503884485785258	0.477493388568158	0.455741096087593	0.478810183362395	0.457767075183018	0.491152883264411	0.482750916245918	0.487407541820849	0.496589464440097	0.434679774645817	0.482809625255075	0.512714360470986	0.505465289191785	0.509165858172229	0.50534394471404	0.50278548532617	0.501771037080126	0.493342126849927	0.489841886084534	0.491104945028646	0.50118447012321	0.49431664786213	0.501989231241597	0.489117108052376
Glycerophospholipid_metabolism	0.506772418429765	0.49844692343199	0.520878237385342	0.507364540615761	0.521230213805854	0.509351323715274	0.519171613667651	0.486047603904842	0.426269591031876	0.529610119628094	0.474406731277672	0.456243400540577	0.486833297409203	0.461621930488428	0.532160981807499	0.540676363595744	0.518216737239636	0.498872285389214	0.445060790342919	0.535598162232627	0.53860934555863	0.495223873490146	0.518991950282067	0.475598915887512	0.43624393988691	0.519075286963481	0.507295530144588	0.43969914761181	0.515662474039682	0.467083423420236	0.513171141018137	0.495959380128124	0.502974610458328	0.528377816291298	0.473831387943627	0.515671084771745	0.5200203981485	0.520148256380281	0.504553324484182	0.517297390071541	0.51902565440342	0.523768616254135	0.50967803994806	0.537719696672013	0.461205301598493	0.518815518008589	0.504686916899118	0.517844433752965	0.507543794911533
Ether_lipid_metabolism	0.465896746510493	0.413271989904943	0.476288402041286	0.433707448772627	0.478101954296944	0.451664873393421	0.478496358288103	0.453424756862322	0.351094258989349	0.502607806914655	0.39312744497444	0.389634736880614	0.42880269623953	0.39330793401063	0.495058658598311	0.50514883082799	0.482231424679365	0.442405288210439	0.391841283461434	0.490752140913191	0.523576271036868	0.440912482788429	0.484007471779217	0.436788410325677	0.379189017975069	0.484030512932115	0.487326380804386	0.372467799116692	0.468892975942132	0.423073773747037	0.472420723446924	0.452269552155062	0.442422228849584	0.513691445258686	0.428012592159263	0.496490908325034	0.46870026420692	0.505556869280498	0.45353281193518	0.471710675132097	0.503330867407874	0.497322973367466	0.476481824487354	0.52710153312889	0.386851994206886	0.486527859657185	0.431212622522171	0.488257983069767	0.468196145967231
Sphingolipid_metabolism	0.566402253799678	0.561441988784936	0.552054176240086	0.549137742706566	0.548016320139461	0.56357387310999	0.547338387055097	0.545865100010608	0.503667580039045	0.590187077817053	0.585303480129956	0.521538078946039	0.561332700770876	0.566211541041349	0.583120182084169	0.582407877946341	0.565439412807462	0.56605605236924	0.533889156440403	0.577253464255455	0.584126395688075	0.550807321627434	0.569649912398217	0.535310691184827	0.518660805137748	0.563312290857764	0.572345124158451	0.525553576001685	0.572809329492199	0.54195954843378	0.574923046947487	0.555156248832626	0.576556936296933	0.587590042963335	0.543625068225137	0.578000673837817	0.572127074100372	0.58127416017742	0.574891400897394	0.567193530524456	0.58240941277749	0.575560638201068	0.584103119725545	0.590524396493171	0.531930146295791	0.571173016622022	0.561086247992088	0.601814209077649	0.568582876058126
Arachidonic_acid_metabolism	0.419785176107097	0.369900980857168	0.414701204506468	0.354110512296621	0.402437374188706	0.385056092254903	0.396366678408758	0.365328900860505	0.243306630177825	0.4371393438055	0.319806607108425	0.294654695134226	0.366711587825232	0.373443686582647	0.436429548856396	0.453319167771581	0.415664140326443	0.38285910457863	0.328043935552909	0.436754697842222	0.458089630133699	0.382816248981352	0.438400543555513	0.339412848823093	0.303174124886115	0.405169977852114	0.432685948197735	0.292846096769575	0.407160873153165	0.32107177405448	0.400010927198081	0.381940749358454	0.388229513290619	0.454395641854943	0.332543629078912	0.423494526427797	0.402544013549213	0.437328411785991	0.383546897022164	0.408580335816283	0.427191912625907	0.442167663085292	0.39919233930339	0.44514753810118	0.31236908598975	0.43117916257209	0.370349160357974	0.415638529950756	0.394185566143769
Linoleic_acid_metabolism	0.294009329365452	0.263789427819124	0.360745837058901	0.235763841680438	0.283928446924012	0.263934468737615	0.248370542949508	0.226919360391939	0.0313264908962765	0.308289616110739	0.122012429027757	0.145529325780163	0.205229461617562	0.206995221792189	0.329677975786534	0.325789080035561	0.25472430532052	0.253530258714507	0.157450606696744	0.286049127587454	0.366573328287069	0.192662822527543	0.268636351601539	0.201920364012728	0.0958365267920769	0.260808866924712	0.330202082387872	0.116889255631258	0.283906488918078	0.17846441519803	0.269936950585758	0.302866777848183	0.260402766000358	0.322822331589085	0.208066209135608	0.326682754480937	0.245805546776969	0.320842919649904	0.205002254684088	0.289018707326282	0.292959581618384	0.280169443947294	0.310569373713358	0.356860799842322	0.172437078829957	0.266402827046323	0.222442259804736	0.305633408603848	0.239169762973619
alpha_Linolenic_acid_metabolism	0.352392536018944	0.277638569676375	0.391333675233754	0.31300322121003	0.37731061253097	0.32626170088468	0.382685064241217	0.348568659047963	0.137581716611439	0.385249796458403	0.195869680009309	0.238037925972363	0.279039081099559	0.25811835380079	0.400253912997532	0.416995040904155	0.392818157865926	0.333256805904485	0.240325787500164	0.384751217116251	0.431093417504617	0.317583096422642	0.371394595621069	0.282106783229665	0.197235051514191	0.38900205888402	0.39370632486775	0.173060008906556	0.35875988933662	0.283184922226233	0.36068563670864	0.324266561750552	0.310892166977786	0.415304710729742	0.305449890594491	0.408475480184145	0.351487297343223	0.400896477250034	0.309944081357546	0.366311217129251	0.402742492535912	0.39801788115291	0.372344631375139	0.433643608456147	0.217607395087235	0.363177637521994	0.28433246664399	0.368362751866111	0.339821762725482
Biosynthesis_of_unsaturated_fatty_acids	0.562945042105653	0.569806982752206	0.570382097059649	0.584037662811566	0.586519898564914	0.567063429549926	0.566893540076826	0.532387271699999	0.504119191727895	0.568196462555416	0.589447106179812	0.524929814069411	0.582886004160975	0.532568960131067	0.577355528711458	0.588969763849873	0.586270751883711	0.55132722095871	0.535922186981127	0.58207157763381	0.591361761710953	0.580977061152165	0.604829743844762	0.547344534173578	0.541282627708686	0.612063215331481	0.592371012573541	0.485239568268023	0.570556380595124	0.543881292826513	0.584283043026685	0.58145260809346	0.607799142185765	0.574899022447734	0.544110207445964	0.593515744368781	0.59419577384957	0.569392850494749	0.572361976783753	0.56319157664969	0.603417094424367	0.598168268400185	0.602330175281466	0.580965450206756	0.538058924059437	0.586506567375552	0.559502392409993	0.623072664375018	0.577067157462404
Purine_metabolism	0.527550106640006	0.507994644992807	0.521145418707565	0.534398913437889	0.520726963279636	0.529601974212872	0.530528531005611	0.47567758102676	0.45165507439487	0.537463120065469	0.506207327091181	0.487428253575321	0.528516139629759	0.4971130165289	0.526318655661258	0.535295298369429	0.5241061125445	0.500380104711295	0.481303599699158	0.538098020190765	0.521417494884895	0.520931382813159	0.533569994691123	0.511165465415191	0.467044250697875	0.541521610999848	0.527698298027928	0.467710674146594	0.525998407328218	0.493775078753652	0.529887344404731	0.505090267139837	0.521369447440727	0.535093718351498	0.485063882776748	0.537613331907357	0.534933950085542	0.528939498733335	0.532646485864921	0.524121673964956	0.52566874573698	0.524321597587284	0.539324396677332	0.530253485659888	0.486496873254146	0.536838860144545	0.513306222369497	0.521003079819519	0.537327447913888
Pyrimidine_metabolism	0.577565275679635	0.576872966843057	0.573560794423536	0.60076048866242	0.600773641666104	0.601018314537924	0.601864549783979	0.566459632667047	0.537752274616568	0.579273485849824	0.593854818165815	0.556904420475488	0.588073162909585	0.559015370425609	0.594466715032701	0.586752032455643	0.587663601523711	0.574716790159241	0.559269223760167	0.593286944760532	0.591240667010741	0.582229874789801	0.596053664051931	0.592190343868311	0.540950047104986	0.597693079874714	0.591453100981082	0.540287816531628	0.594036013398012	0.567247788085823	0.583030685475837	0.587234522297631	0.581791075337613	0.581127172794351	0.571562442674279	0.597505485257772	0.595915642860944	0.57252689895943	0.596543466734954	0.589212789341288	0.584143635906404	0.58230746182891	0.59035745714147	0.585351268520043	0.564826706406679	0.581358058317287	0.57724925415172	0.583043707055977	0.587729850103166
Alanine_aspartate_and_glutamate_metabolism	0.51563413156382	0.470454424771782	0.481747528195652	0.484788795214151	0.503012880191923	0.511372277147573	0.510635632619885	0.47551997895727	0.386248340556177	0.504756814782988	0.5086603183223	0.394167465797782	0.491430128400286	0.509915027183575	0.545731527670113	0.523183555930283	0.535997016046837	0.502922186283086	0.419727758951696	0.510279653232664	0.518939097121218	0.500859734281009	0.508344527665707	0.467537135240901	0.409920411709479	0.519400008283146	0.49253441894738	0.437512210812344	0.485769929315732	0.450897161321452	0.4891018767447	0.473889901064797	0.514079115707802	0.518381797587678	0.425871350500874	0.513783850408126	0.508444404829235	0.522730770824764	0.526095849785987	0.50392363956444	0.517488391146247	0.52422815983871	0.495761010197605	0.504907428119989	0.434263660948142	0.516820418181045	0.518282652616825	0.513517007206458	0.501073392912938
Glycine_serine_and_threonine_metabolism	0.42565048529779	0.390617694206741	0.404748982443389	0.431622823253234	0.444271599516812	0.43639472688937	0.443211214140856	0.327926327749494	0.288177701913029	0.425778624332765	0.397241848599779	0.326039465061507	0.436980197407961	0.447673811333074	0.451862025507177	0.462498895170735	0.462457010708832	0.430920631783509	0.321291325471496	0.466312165871856	0.446407148983889	0.427620179752372	0.43330612023739	0.352006125416463	0.306332359005034	0.441833444354541	0.431089576521111	0.298952331207568	0.416081279439281	0.374554062630662	0.426320162153153	0.388433190571818	0.435679246671513	0.450195276350838	0.359696873564409	0.400144262221488	0.435725577937062	0.43892620137031	0.456631975246501	0.446382600425991	0.440641327137783	0.475838611379776	0.431337804692786	0.425254379792297	0.353118002984675	0.47202836791789	0.421651669026414	0.444051881025261	0.435642665235996
Cysteine_and_methionine_metabolism	0.51491082145923	0.503834242862659	0.519727666668841	0.519883102275315	0.510404734437355	0.519578041435369	0.513933698610489	0.493066509248963	0.476341506724318	0.517140327890349	0.517651238578592	0.492190872898107	0.559593469594768	0.455835744085569	0.489544502239272	0.529014304661541	0.493288765664186	0.51175785524386	0.476329610909988	0.487202772853159	0.525829169909618	0.501999770789974	0.479780107614888	0.512328837182394	0.478313448451835	0.518579847327405	0.473350802495068	0.476416883059124	0.499031205054185	0.495628694154503	0.5129466622636	0.489639574278584	0.535229678197527	0.521615543650248	0.495351160035276	0.509635481707675	0.505065131136515	0.530680406857601	0.525567672073289	0.519053111692462	0.52669697784089	0.547636868445729	0.527184359574745	0.501251453958374	0.49581421436678	0.536493773030618	0.540144395768778	0.509740119217153	0.524284310374754
Valine_leucine_and_isoleucine_degradation	0.620060159531385	0.622199820393055	0.643924311737273	0.618347108104712	0.627123259176535	0.616805752417038	0.623283088239329	0.600729661117236	0.561378969450192	0.629674926901035	0.642593609477481	0.609529751295949	0.643603489566595	0.603745003952937	0.638498070490369	0.642110446841514	0.651265303435871	0.623215540613835	0.60684385915553	0.631578866000875	0.628929271488595	0.624218330385085	0.66776300832915	0.631220065781136	0.583524017431382	0.620883223751045	0.641648463602496	0.587896039646716	0.614350084410384	0.615779111409523	0.638516654007982	0.632373917854512	0.614097679288029	0.641826368654728	0.618698744448916	0.651367898935297	0.63434170723086	0.648638292392857	0.620928562059125	0.632849925850036	0.65529315507813	0.631864751919292	0.64852054295147	0.62009358534256	0.614833810176341	0.626752394702693	0.619339403913831	0.636738360513979	0.622509886284453
Valine_leucine_and_isoleucine_biosynthesis	0.526333947582214	0.517358798899364	0.525031651442036	0.570260906084125	0.563497759639427	0.547959947480091	0.543152874126502	0.533113609876834	0.522296331969657	0.538657691931962	0.606765880809069	0.527605593033511	0.54227434639988	0.448158136810499	0.536085009602267	0.586327213326867	0.545058279351015	0.514877509785794	0.547383382195005	0.526974585029636	0.509412741400225	0.537606147148777	0.542937726539134	0.554407344190088	0.529106720562026	0.544531948274362	0.571243303786943	0.530803041842632	0.537291938187901	0.535868028734173	0.520978640404997	0.529164899570766	0.528631363080004	0.53181349916505	0.533862249677235	0.541315442781108	0.543907079699468	0.569780203180683	0.543590345101338	0.543567662206601	0.56947594814094	0.523271366502156	0.570316658141233	0.517950581148265	0.538832466883402	0.528003649669006	0.531264525465617	0.537959251305699	0.556966889849166
Lysine_degradation	0.613131816393803	0.597703305065975	0.614336031580992	0.619164192726311	0.617777887797601	0.62036291494315	0.621958941218055	0.587146152156317	0.548124881694619	0.608363956773585	0.586273453285563	0.606800716871964	0.621522170956566	0.580188486441668	0.609435804359954	0.611742811937588	0.606947754670432	0.605161546816618	0.590847258816391	0.597792553209441	0.590827757322909	0.604737643094368	0.613761739960555	0.598662426910558	0.583793019966683	0.61723516649194	0.591864018143843	0.59586070891263	0.608347921792279	0.616481286057592	0.609748795587396	0.604887178453931	0.615324415081419	0.62074058772324	0.588149685946944	0.623340788322305	0.63001083747532	0.623587901774061	0.611150929930792	0.624038203249042	0.618396850019296	0.60927013774788	0.622735662620888	0.606551986922113	0.623034969197104	0.617703775415944	0.611320138588085	0.610021579080857	0.604871225727728
Arginine_and_proline_metabolism	0.56329023957253	0.551657749595819	0.555240256666699	0.572080729812634	0.567515658656195	0.549071865172989	0.566879078932367	0.520118486254984	0.460520759881523	0.56846837157408	0.5517425074542	0.485801708660282	0.584700565180795	0.557046507573692	0.582662842850968	0.597837591837425	0.602219751597736	0.581078277274507	0.510832620603197	0.591340477042421	0.575675923687232	0.564497462309245	0.59306231009422	0.549787510252662	0.476345673096041	0.570358989651751	0.587052254346052	0.487816564022582	0.575808032400769	0.529091542796782	0.559952029275908	0.556674869914015	0.559518820418509	0.582661973990802	0.530874231081562	0.559537122713053	0.580615260980503	0.576503081300671	0.573572053287719	0.568801672979745	0.561181316801237	0.578565070228256	0.566990068415047	0.57501908684594	0.531397914037421	0.571625359168685	0.543289839141121	0.585234212494355	0.552679870767825
Histidine_metabolism	0.52142486457525	0.496716328963625	0.484571235672155	0.497234781619095	0.471093901890516	0.497029125651142	0.503571210972664	0.392940293337061	0.353152161741538	0.487331239007899	0.441873130610535	0.415244528392387	0.485746792764117	0.474890292371533	0.555054819847281	0.514550666230732	0.548239078102362	0.468475212985856	0.432168823994629	0.493601104223688	0.484944828277163	0.479563763282662	0.532105523520021	0.447502252606456	0.384152381848241	0.490647074165304	0.526236303661844	0.372863520282453	0.478108534873134	0.439725001208291	0.523457318467938	0.484964836073046	0.490683250037052	0.504684275195647	0.436910163271042	0.527737954980571	0.481155004865016	0.485103332286647	0.475522364064892	0.499434573142424	0.513209890965767	0.516783545405023	0.498882155021395	0.54117403715354	0.418650264090847	0.517831924479781	0.490289353831511	0.482572485308388	0.480340002593403
Tyrosine_metabolism	0.466356468978177	0.386871652670891	0.39740748752212	0.38434336757428	0.390147524701889	0.393391503110521	0.444693337614399	0.313486927895687	0.251817613947503	0.421462893769926	0.319813994287781	0.345353347776174	0.456005887505081	0.338713757590378	0.466790122106877	0.474380174434552	0.469905654188177	0.376836183803748	0.362012737890563	0.467303708644526	0.432253250303905	0.396070121713317	0.460072729608764	0.327364627861261	0.29732864926532	0.416377182660402	0.428997044097498	0.28979778256348	0.415834545194955	0.348504433691094	0.398211527250037	0.377696684464873	0.405432481515016	0.457232257339485	0.349428600355464	0.406661068767323	0.422725728314864	0.434439389742153	0.379931176599237	0.399467418398336	0.438076344091568	0.433440537098013	0.426573288242318	0.442065850499917	0.336436572041709	0.454958036637358	0.368642238286219	0.405363872408808	0.405869201848643
Phenylalanine_metabolism	0.500774117918951	0.463645136672494	0.467750360755946	0.457428691369616	0.411230072600016	0.481263699744714	0.531767383813502	0.394711700672901	0.332914867818361	0.468040788447838	0.416602238683618	0.409900343180133	0.540078481509392	0.461231392969615	0.5452724692047	0.549545120928729	0.566249084698847	0.502028769318771	0.441334574481157	0.541359385873054	0.48610195818733	0.469132855439965	0.519243252009286	0.414987277106958	0.364352300923013	0.48319103999551	0.526042532788674	0.347167211480229	0.472392984480412	0.421414282329863	0.446144212901952	0.408168423740273	0.473357892413833	0.527000305848533	0.431034563881628	0.502821596430852	0.473678413521773	0.506989444094166	0.472614800854801	0.460417555008084	0.486295610581981	0.50799058420655	0.490385096068692	0.508703407134104	0.403397514764842	0.502715751019577	0.446565074334956	0.50487413561732	0.464132709443311
Tryptophan_metabolism	0.467958875297587	0.464221203040164	0.462174225922777	0.447221245626713	0.487160089676871	0.470508155075264	0.481357009824666	0.445414910078622	0.391763680599767	0.500689273602507	0.454897890014641	0.427611344096663	0.51182575933555	0.489181881669613	0.506091531653418	0.51153654403743	0.49574503324333	0.445654380737943	0.440546686968284	0.504053800763272	0.49996735002151	0.496818820550858	0.529473356737517	0.464949586630195	0.432728406484531	0.502240866679081	0.504000817693047	0.419274048587342	0.50178230380924	0.443266466218691	0.47753317466523	0.489608289110208	0.457389982689686	0.515978870790881	0.420771657671395	0.469785572943655	0.510294766286977	0.496237149416325	0.496642811004875	0.492568446307326	0.505079945299212	0.478797589161555	0.508655475351212	0.503736038830089	0.418525965423532	0.522461777685739	0.457026514216525	0.494900366073136	0.500358623335097
beta_Alanine_metabolism	0.515365125026808	0.485872417277065	0.466869400769535	0.461625932697202	0.523205533279181	0.526505071755876	0.49913521684392	0.483434686166043	0.444012251106065	0.49330646699909	0.516735476819812	0.447039103048114	0.495937166846195	0.419546827880782	0.524410969903075	0.482226208090594	0.522773030410739	0.4947648350401	0.445794838061378	0.496905363026798	0.508466816468887	0.476700641788	0.532863005756701	0.499123005802152	0.457446523965827	0.488485627559949	0.499340415431077	0.466491782979013	0.498297808186264	0.454382955723564	0.493189027860321	0.493362588375043	0.498407913604048	0.525258326061362	0.480630544106501	0.514938000392589	0.504889914710553	0.4891824943074	0.510891538743125	0.492338839062851	0.531229511766363	0.509528335810995	0.477318268280923	0.499073171428858	0.442250895591458	0.529356967228788	0.485101880349298	0.513221102686493	0.521504264877592
Taurine_and_hypotaurine_metabolism	0.457214563071125	0.353740546605168	0.362488219115535	0.353563521549834	0.407050426341157	0.41613622081436	0.364925660537773	0.311058975095936	0.17199932254631	0.388290963026047	0.333571838912618	0.254478291474245	0.347548550126571	0.374327097701268	0.400324136464921	0.40444073710176	0.443863761158749	0.417143247311273	0.309017279330715	0.415391518989029	0.444210285517864	0.385928069094547	0.424307379156962	0.326525434685144	0.284513675603376	0.393683159064579	0.379576697800411	0.328757577223082	0.370226682361898	0.286877513714776	0.370459171310806	0.339997341385688	0.404700152941343	0.426407363984226	0.285214323548528	0.396424583714519	0.37770359538891	0.390281482672049	0.383846512594206	0.378494774615926	0.438545299728754	0.429917844345468	0.324585392284359	0.405939647223297	0.238792296203907	0.42177551009675	0.428119242307041	0.438235184441945	0.359034098622943
Glutathione_metabolism	0.560847340545674	0.531961042115405	0.535724484149291	0.536587413798301	0.574998118028913	0.54921113933628	0.543085244982358	0.507608429265813	0.499341607741068	0.569631602866681	0.53086149315378	0.51073139759654	0.551462441014033	0.554441564695056	0.567365523087925	0.541502001411694	0.570833346684328	0.531712604024072	0.52722535060865	0.573435347532591	0.55562877703258	0.534139457015473	0.55852984314243	0.531817132884141	0.492557892938027	0.570602893007317	0.57578933835716	0.469751752562381	0.544801562735093	0.532413576615182	0.563693195398885	0.541954616584538	0.539604967514083	0.577356435416149	0.515060145370289	0.544629075262287	0.576799246650612	0.55269683086172	0.56392666350116	0.562638605760983	0.548738038842078	0.573110272557865	0.542607958506358	0.560375938750771	0.51799087880949	0.574375934436518	0.53444841718998	0.56915810128903	0.555453201362348
N_Glycan_biosynthesis	0.63215065066415	0.621718434284982	0.624733588308493	0.630716131790201	0.63867454393103	0.631244893232282	0.61690195102504	0.59575540412576	0.59517169208482	0.638161259176728	0.636205930984944	0.615583066009243	0.650591315955707	0.602670820769754	0.633735235080259	0.63525862356747	0.633550444537881	0.603183739455254	0.607155125060879	0.628955155003594	0.630358641885325	0.638258762301094	0.639983982986985	0.607444204559296	0.598857585285063	0.634051710148347	0.625795530629712	0.607261172504602	0.638198080266232	0.615173204848316	0.638401791086864	0.62300185863794	0.637625782191922	0.638470612293766	0.590207127669076	0.639936214501099	0.643471541730375	0.643086031513544	0.645344790004784	0.640063379939899	0.639493247994946	0.64584130734662	0.643407414771318	0.635766175497946	0.619920536734422	0.634395524955079	0.63224513955355	0.638842000180009	0.632633380604066
Glycosaminoglycan_biosynthesis_keratan_sulfate	0.50593542492167	0.509033126685226	0.515692789309035	0.548434037159808	0.568147254171853	0.518672590825	0.524432759504497	0.519113217459743	0.499532886856485	0.571095235318028	0.54534420099583	0.460519966308073	0.545229016848323	0.587001937978257	0.560066489848765	0.552761024378247	0.578400807280557	0.534657539096437	0.47409942711591	0.570425769951794	0.545524763942032	0.547477923985617	0.560203196371831	0.510397278099085	0.460882564517277	0.518661786643325	0.532547341905377	0.404677229996154	0.550287177502208	0.449182185397532	0.527974379795207	0.517651341844208	0.506691551587728	0.558949593688071	0.527958884197868	0.529813664411312	0.55007712764067	0.563647328504482	0.538303354838219	0.510007334258365	0.544964210439837	0.554302739805758	0.547929375467856	0.580407728714468	0.444664482457817	0.549737248987605	0.516952885181055	0.618541361271763	0.551674290747258
Glycosaminoglycan_degradation	0.50232484108375	0.469605902115693	0.502507917483619	0.455833448422429	0.48953570410625	0.475729321058818	0.505793965052903	0.475660969168421	0.451557215459532	0.519159891995026	0.500611941551884	0.410144281895043	0.517425069380189	0.47207515007423	0.511727967265041	0.538320143528853	0.524608369343345	0.480171468768632	0.450556286056252	0.518210368297856	0.481623539362284	0.500867592046302	0.501604388085467	0.461259133524934	0.410179660893424	0.487136533146643	0.538510717459658	0.424067424418097	0.484888962629275	0.429775958747893	0.481814644357213	0.481524831016853	0.47826550608991	0.505268428900204	0.437813087971505	0.463079668422065	0.498924972660084	0.510999624960092	0.510974109557522	0.488107369242193	0.519189111357805	0.522157208500416	0.483118335268328	0.493951390278399	0.444505058534922	0.490284517042677	0.474423019660952	0.503006453965931	0.523546703528718
Glycosphingolipid_biosynthesis_lacto_and_neolacto_series	0.456085514982796	0.462624770419095	0.477989207723122	0.485369878260045	0.456074940728516	0.421037384599491	0.458867938739737	0.461767041595303	0.419021877066325	0.499084424290036	0.424759794247764	0.40747762392061	0.474709161082074	0.496423546735582	0.487139885776522	0.497668406245914	0.500824693234741	0.455241170128481	0.439770888526765	0.499482522262633	0.458595721403797	0.462838628264807	0.491161010065531	0.445116059941833	0.405850726659992	0.471179156972694	0.477946003796382	0.39556117003586	0.463032669399697	0.408883795046107	0.461474693386316	0.497105151402851	0.472664795002227	0.473510073049259	0.467940603767197	0.446745284005233	0.473028969122119	0.480189333644188	0.467609930756783	0.483296711390709	0.493597173176956	0.478171279013277	0.496364956386578	0.507182311988397	0.439442020591937	0.464201182618182	0.43849210407997	0.502009852987524	0.478241118681288
Glycosphingolipid_biosynthesis_ganglio_series	0.422749653960062	0.35115241700458	0.387255047765099	0.408217650127541	0.45481626890371	0.423250696658731	0.444081347716016	0.401624876561325	0.359440896146971	0.479319732665683	0.432712770165035	0.306426630132113	0.404968355000838	0.389437066924319	0.436615698302093	0.491503617280473	0.430919580679716	0.433669991055724	0.363663782267073	0.480718029920317	0.453653033668398	0.450951803802479	0.465170616076421	0.39510247859864	0.371633239789383	0.445108144687878	0.438921846827416	0.344461776300744	0.44148214049612	0.349020537603979	0.443586627078484	0.391461840199656	0.407000807992911	0.458529352784036	0.355161941917549	0.399737062387769	0.455518597786673	0.44776346703769	0.471307366540923	0.385447647608615	0.447082272999589	0.439967944462439	0.40991224612945	0.445827791012678	0.33327591613495	0.485873719479993	0.380477480606483	0.465560937145844	0.489115387781942
Other_glycan_degradation	0.606009949891767	0.596136000911638	0.591438146655596	0.577720379530781	0.578842723533363	0.606871715235421	0.589604096004344	0.565362504854913	0.519811070264134	0.635585317071979	0.593589219177257	0.560168489419381	0.579200826917813	0.607406040917449	0.632344283502127	0.613957693793208	0.607903652161645	0.615151995161776	0.537411554021662	0.613783245688596	0.59525325113422	0.597604591890451	0.588956356689395	0.540357950302996	0.560742219325286	0.594080004922055	0.587167572237042	0.590338556751723	0.577971743365556	0.574425646793495	0.625350891147337	0.552553785073849	0.63000456866611	0.591545291930166	0.538842712708762	0.58838970865743	0.589710877519756	0.611344314230255	0.587014460946019	0.618097853060909	0.59983174727646	0.602380085609076	0.613870954872682	0.604879026010168	0.5826056272832	0.604004825136901	0.610453660262461	0.587272603457776	0.598009415712904
Riboflavin_metabolism	0.564215928734438	0.502570850973392	0.51370609930606	0.507229363474232	0.469386382884067	0.525367617397781	0.482899448357893	0.474422620432966	0.509343606811761	0.514210251934035	0.476962845497121	0.498596418398398	0.569753504847168	0.474082234551424	0.511852603657407	0.547785468681889	0.503416602131559	0.484896233760359	0.527041403988911	0.480263567975316	0.501014933922308	0.510944266245835	0.521396005288366	0.484898808183293	0.486556222976255	0.516920169527845	0.510494223021444	0.495067667594562	0.508957411747371	0.518934744691323	0.517506630607963	0.474604004906627	0.553955955953428	0.518142707459559	0.503708902244776	0.537191497876297	0.523664386788594	0.507333395556618	0.529694020983381	0.506440518717556	0.550170594985512	0.528244331945373	0.52533316615058	0.51268842499799	0.531234094804469	0.527682639080103	0.501247357383195	0.462035602245074	0.524047904163912
Nicotinate_and_nicotinamide_metabolism	0.526719776274021	0.500520805283212	0.50555202851114	0.489439129693439	0.505036998632842	0.52358642584433	0.526533597699394	0.443296556632344	0.460889663567676	0.5548853596766	0.465683313609503	0.496913123535581	0.525668530533344	0.479896855496015	0.537275273728881	0.526308350496186	0.525562240792092	0.439000361148158	0.46832329575432	0.555349247756938	0.509867862753601	0.509118334395116	0.532619339192582	0.474586629424015	0.465255331353826	0.543237102952106	0.515279569329871	0.47922496250633	0.511849206288237	0.494414871722615	0.528294758551849	0.476283935634243	0.520824081464584	0.552477554315088	0.456052854804385	0.533211111052077	0.524160899985891	0.521293409628293	0.558166089181853	0.515757994466329	0.516544553795711	0.537526199485924	0.535760996360494	0.514081927961074	0.50628087632834	0.531774200527691	0.486515921124405	0.489440130058096	0.535231442224879
Pantothenate_and_CoA_biosynthesis	0.45888450467722	0.453596311520093	0.410930743170839	0.450762937704662	0.48418622305696	0.485422568625052	0.475079437649669	0.43567323288331	0.483186271242449	0.514541322843556	0.485119127020226	0.411979737400412	0.500269048648951	0.428650917091688	0.48783777920392	0.481787061019316	0.497168318232595	0.432203720721068	0.441728635240429	0.517880973302586	0.506219800693391	0.483782139435206	0.512367510862303	0.491674152220203	0.437073644114903	0.50705691318605	0.487249373086558	0.454717570396808	0.477441541344774	0.44450054750138	0.463569026792144	0.486768457617393	0.468043566217805	0.503502194577576	0.45078577577265	0.481421090776394	0.491268089534708	0.492712759014257	0.523881363626268	0.491247572805076	0.490496880840965	0.517760516573069	0.480866908301712	0.48224069520463	0.448132141891832	0.516498678761337	0.43283522411842	0.483626221041977	0.529202911176124
Folate_biosynthesis	0.479524608263817	0.521761064078467	0.5558208441516	0.57642449088413	0.520420795056479	0.463358044026047	0.456521381333901	0.505005645791271	0.475853424608311	0.54403256173505	0.516245738982599	0.453116225862341	0.517931966943825	0.580949159296879	0.583497833614944	0.616280415251215	0.581689118641393	0.580857833507712	0.415483425294851	0.54388104328949	0.593179894525485	0.633357362960649	0.567252755448993	0.508014622004174	0.411412577710291	0.533107161909614	0.574660499439857	0.411764787818077	0.509789084980243	0.448899195075816	0.514730415972127	0.527366591402053	0.553430862160051	0.515652997873037	0.534255210919764	0.501770591403267	0.536827614969953	0.544836190599076	0.489264433239767	0.533616671702612	0.463766237699377	0.582757424463636	0.521494451028573	0.578802676076889	0.500141117802648	0.526111808804453	0.520144336398302	0.616955639069656	0.506738577686771
One_carbon_pool_by_folate	0.516820464186578	0.517284211871897	0.554025320911088	0.538491148155065	0.558512144979378	0.500991312394369	0.550147798678039	0.511104574684786	0.407333812938332	0.498630558530589	0.592623669421882	0.482047928148086	0.539057702684976	0.50143654248044	0.57588636333712	0.531790966054917	0.503623861819244	0.529533982968162	0.461001720680885	0.512196439003241	0.522564692736557	0.549172073350798	0.557116990564374	0.550570952178309	0.43900719598408	0.529104460246216	0.517356831125768	0.419796710177609	0.527386457686554	0.474979711508279	0.526656928313036	0.540850684090561	0.527298161762951	0.524270695353243	0.509406493024817	0.533449943775953	0.531479976643621	0.529013805428648	0.489071183482294	0.537385649626764	0.532750439072291	0.498647555554914	0.533411077664029	0.538600602750827	0.485864714010098	0.505253487697726	0.527534034583343	0.543540031231975	0.496923042730063
Retinol_metabolism	0.224116165360673	0.235291413476038	0.242044733450913	0.126287415230067	0.0936738492591987	0.156385186492459	0.123937094427326	0.0594961739933116	0.0349089916549081	0.221542588518243	0.0868712858442149	0.137248812553458	0.162864186389653	0.0993415353610807	0.282255036250824	0.183507257800929	0.155653710210338	0.0952591434495915	0.142397643151964	0.171574168589748	0.206533647591267	0.0986445468189137	0.186765776889357	0.113932751084173	0.0760418538370599	0.191718812232127	0.227748366902382	0.0648269639253104	0.171648018686444	0.149134084443145	0.194170500966926	0.267836215211376	0.127502437549968	0.225388833218484	0.147640965252231	0.154805793681579	0.1548734745682	0.243149659603624	0.15137130712378	0.179453849435858	0.188196406129804	0.160307385181451	0.256497272257865	0.288437012829218	0.184459238954589	0.217136774364057	0.101176943335096	0.178264641420396	0.149349526540091
Porphyrin_and_chlorophyll_metabolism	0.368041555290317	0.416409638953239	0.372471496026813	0.296370336492435	0.247229614724182	0.313822017771555	0.28910335883941	0.262481911057064	0.259120322686659	0.370042510965362	0.283708046952316	0.317959661897199	0.318168160448009	0.232301221172189	0.424360023778367	0.33042206842258	0.3048375341786	0.251925876206456	0.32246710352187	0.305076586424279	0.329593805568686	0.30011177009959	0.332970061240984	0.316922623006725	0.304992895966652	0.350230302940023	0.388699074407659	0.234714232398459	0.304254646905039	0.371614191853486	0.371377895477071	0.409472058668682	0.253555547148804	0.37048952844526	0.320981321813939	0.309867910654065	0.277031835551284	0.384457227831942	0.33636777451369	0.359853400001853	0.344064741135835	0.288047776726569	0.376311091416751	0.421118875187359	0.369013437978718	0.356638079631645	0.275134453941594	0.322951009822926	0.29970264976591
Terpenoid_backbone_biosynthesis	0.603626001654708	0.629062228007659	0.660529747562524	0.662741103196745	0.596489465827321	0.631921289720155	0.62186124370295	0.566881455781034	0.584844636201196	0.630457060466798	0.630421339549812	0.624007517442964	0.643937499493624	0.605426307382536	0.639728744934583	0.62863389332578	0.64499711785155	0.627373428627035	0.641890751787636	0.619157476791007	0.615930760254468	0.626007226039502	0.651502172524111	0.615039736475519	0.567892637508734	0.60171727510871	0.644212472699995	0.593985826120437	0.613487848530875	0.625092209521818	0.63762221565833	0.641519275843921	0.589018121452259	0.609341164942593	0.625664271771113	0.627824850078394	0.627916272870157	0.62682552437997	0.590463270091403	0.629522245169427	0.662729524905261	0.611484888367954	0.616450694169265	0.624732786778344	0.651113852092433	0.577582289203006	0.615805214470987	0.642186776699046	0.60264955439946
Metabolism_of_xenobiotics_by_cytochrome_P450	0.304298098192965	0.335590021504511	0.307761057310438	0.20098358885716	0.197757050813914	0.25362710145896	0.216191290681181	0.121978134697785	0.126152277614548	0.304692006393458	0.144403505812217	0.223817278247369	0.250192519223523	0.220255202472948	0.350846645015704	0.257201188669917	0.250882192668818	0.185488882301622	0.218109821920652	0.262477546795627	0.281770132542612	0.202837271163099	0.256134457963009	0.181093922647667	0.176184655287043	0.268672890428967	0.318445126821517	0.119636893730274	0.236899398946918	0.246820660047415	0.29560082087898	0.320749125875077	0.221028104086889	0.308255476386343	0.216286943446808	0.248076824757109	0.232226440491145	0.308495988184011	0.241661033169804	0.275510850631582	0.271935881007753	0.254021819593071	0.308139709458958	0.352784702372139	0.243456322717227	0.302125582474544	0.20098018189181	0.265447398924614	0.2264091426557
Drug_metabolism_cytochrome_P450	0.290116993552476	0.303261743823583	0.272639518049328	0.17449960685826	0.180071413041611	0.235791542568565	0.197194005126114	0.107370254685311	0.106162256489434	0.292464019635518	0.127250984973594	0.205930261505424	0.229477886421995	0.186844402333304	0.325432132997909	0.234199191632073	0.22378222387753	0.172574982931898	0.209463187381805	0.247093651107618	0.25330229232072	0.175562350778099	0.242716565846423	0.169317156254827	0.160019752579068	0.250762530515213	0.296378213399663	0.109621924021764	0.217673892387894	0.235106495362737	0.270413872149937	0.300134293627784	0.19673014454833	0.301489705533131	0.197752006053039	0.223380860508271	0.218443525314833	0.279151119938889	0.223611748671183	0.253047739916971	0.249620472636496	0.229705858248112	0.283433065603507	0.335223783505074	0.237913481988744	0.29732338663169	0.173839553349644	0.229519335178522	0.217183434478884
Drug_metabolism_other_enzymes	0.338978486588654	0.369604136948662	0.302731021750762	0.253884433383339	0.220887755218178	0.287499645467018	0.259329022568987	0.210240150095291	0.21373676272224	0.323554979546124	0.216947322872475	0.268859116188969	0.282499044358933	0.187198245519984	0.37124721885186	0.268568280392624	0.259522818021493	0.212403276532754	0.279526097763457	0.26567980034788	0.304669218534537	0.237760913994028	0.301730796212997	0.264973432047776	0.259443434430993	0.277546019830001	0.349757022084599	0.217866131336647	0.277224343873397	0.310602086803461	0.309019208504905	0.380203699741153	0.253879318675311	0.332559605736587	0.284572757142175	0.264843958137272	0.255823271227744	0.322196162125454	0.283701961239789	0.306321538678588	0.289450712403369	0.269523376403234	0.32730499822235	0.390067833940843	0.31848190851027	0.331207862138855	0.239323587425767	0.26040522327791	0.283048763566294
Fatty_acid_biosynthesis	0.509351072327393	0.518896966555848	0.504364710700418	0.531736807921587	0.510828733101671	0.506485591256363	0.489714192103279	0.455998928518602	0.435223706631463	0.497484900664891	0.497201796908779	0.508186473030388	0.489928701513071	0.460283918969535	0.524518410705199	0.499602155278713	0.526435585326661	0.48921276506319	0.486791795742026	0.497944781957425	0.491605774891094	0.483834437400687	0.493124690245961	0.494008553289974	0.465361135272533	0.530908498774425	0.471971831500042	0.505781997081592	0.481428232921319	0.511000389173059	0.477419981172342	0.508867046418231	0.520565209241285	0.488682763446959	0.475275999736958	0.55805361514323	0.498321350718403	0.524641423826697	0.515469514355386	0.502033781188867	0.522326638210191	0.514934855603816	0.497322502977801	0.49357405418667	0.515142960152987	0.500588414082599	0.515215117289107	0.506886069149524	0.500989242609733
Fatty_acid_elongation	0.58336747805809	0.569110297590303	0.58167940411399	0.593962779613243	0.614003425825485	0.585370523094313	0.580517810423503	0.552218669806535	0.505095009915941	0.58571207948566	0.602807950083279	0.537998868946799	0.587854176858534	0.498433389145679	0.575838509180191	0.592312721462948	0.549046732915728	0.556703183145042	0.535558016241964	0.594794802769219	0.611370848752174	0.579422215414818	0.617631968213585	0.571493252679226	0.548688086486573	0.600506796583881	0.59629857109525	0.512341430455643	0.598689038956587	0.5451286342771	0.60599725176242	0.579413422992054	0.600641334939243	0.603796220934593	0.549799179142332	0.590953513662559	0.601434987572684	0.594923577004724	0.592710378182451	0.573933584637769	0.601932330194425	0.603327438597262	0.597886058831738	0.596246768323302	0.550347911582644	0.608895420757278	0.586893977780071	0.625541043410172	0.590297040573161
Fatty_acid_degradation	0.554193354282975	0.571709690956482	0.569439878141307	0.54383664804089	0.553237601884996	0.555259807341533	0.553488149170201	0.483546527543021	0.43438921353	0.568714888196935	0.535911452739396	0.542868615185066	0.569230574107827	0.529955163801679	0.569371279875846	0.570876063727686	0.585805590397641	0.545580841951289	0.519321025204933	0.570682430991845	0.53644164831385	0.548013438162485	0.580156086146391	0.519221528559336	0.489663975619363	0.559775319195205	0.555628834376714	0.496454650229319	0.519878643509126	0.52320574380517	0.554375218754743	0.54514506343519	0.528216099474945	0.563235344526356	0.504472058290996	0.569101019390759	0.557762313216694	0.574594203532352	0.544534046072232	0.565142679367947	0.57487205692771	0.561860338201116	0.573744872331748	0.552980642095655	0.535149597733282	0.559110786763632	0.530879669094447	0.543189487479707	0.54357683006423
Arginine_biosynthesis	0.450776749626036	0.438349889099137	0.458287835251534	0.461754638668009	0.45568513372633	0.455439507881182	0.462284142951871	0.416989077323398	0.298024193912924	0.448623644094926	0.47485331266957	0.339301509762959	0.480558963664059	0.433403554218669	0.502335298192952	0.501501955994518	0.509319146054711	0.509953615225046	0.37358479007089	0.494816319026012	0.483957436282637	0.444288377443842	0.477520258049611	0.434249794726269	0.330023358563796	0.47017952963298	0.480569326537465	0.338908207351585	0.455161911739328	0.390500275717929	0.437016561523331	0.456156374214465	0.43616066927117	0.45994433581321	0.399136442377021	0.434709916586451	0.472489381267559	0.490460010848465	0.474867223095802	0.465504122557561	0.452956421791949	0.458607963573199	0.467958632569585	0.477357895366155	0.412453864697101	0.444799358856638	0.431784341467623	0.486255418915375	0.44725628146389
Phenylalanine_tyrosine_and_tryptophan_biosynthesis	0.379209671412223	0.339922919274384	0.304662335189884	0.321217913317563	0.260588265716607	0.38295858739593	0.393564036284945	0.314860070035679	0.253549948779969	0.394172467474778	0.197432327860631	0.310573408191145	0.430293775997814	0.301498186135631	0.414267497824329	0.422087192215813	0.409474324999604	0.27003506591757	0.331589909385879	0.429653481970283	0.266561362064357	0.267173467305314	0.287091395139427	0.298444762818233	0.289795999111893	0.406637741255196	0.392217823924972	0.304505953981547	0.299863630242917	0.329853893343227	0.292007772334276	0.229750974446925	0.371092195465105	0.397228662981016	0.279917443007899	0.389094636051687	0.339845905283335	0.386212660848597	0.445950846636318	0.382818959692177	0.392075027977985	0.424221814405404	0.381862342305728	0.345359251726998	0.359320908279822	0.383387577178551	0.39831661725824	0.400217209823971	0.414780268708164
Phosphonate_and_phosphinate_metabolism	0.510072759483373	0.505562546168227	0.514988580796702	0.505928591056611	0.517282198250462	0.512654270637935	0.510833471175337	0.481587620113814	0.444803041718106	0.524594596243852	0.486292793574599	0.464406035340603	0.509597774415471	0.472037255723443	0.509515473986824	0.525705969677227	0.50811034396261	0.495149399555219	0.469020390028314	0.523392274574468	0.527151365396155	0.502326515337054	0.515371339785301	0.476799281487277	0.461946021123853	0.509285224379711	0.503342364543103	0.460358825669518	0.519831284629823	0.474913343654426	0.510364491601099	0.494720431963359	0.510616956341488	0.523002814376493	0.478416636172697	0.510552387803089	0.516492992032743	0.522599177535975	0.514481730190453	0.510327854089643	0.516621118002168	0.516027911167605	0.515343092303256	0.531268110425382	0.477899170265258	0.517889114722085	0.511215670884371	0.518177167628803	0.51747127254656
Selenocompound_metabolism	0.57279968568548	0.555949419536811	0.580655293326082	0.589413190789388	0.585890014138742	0.583518315774019	0.57332573460164	0.541282695823745	0.524721968989848	0.566221921860031	0.603351216714823	0.571366169703071	0.592737654054178	0.5759208409961	0.580425825628291	0.566236704185435	0.588427124884869	0.585258919483987	0.549308772560255	0.565070818861503	0.570214766838025	0.584184584688062	0.582948843026534	0.591079959511712	0.537626413406469	0.579353633935813	0.547005242189695	0.548466837126249	0.576923318787621	0.566578377294941	0.583566218586591	0.576200929554608	0.552709822218192	0.557929424654605	0.557588431089979	0.585183538546523	0.580106500410692	0.575098934011156	0.579051321818291	0.578987560386135	0.581365671105791	0.56169285161852	0.585574543556312	0.574135883735049	0.561988596123065	0.572107287700406	0.592119876292918	0.590550559207974	0.566454527861384
D_Glutamine_and_D_glutamate_metabolism	0.526148711710581	0.519325637022791	0.549532746529478	0.53335214588959	0.524714288133213	0.532612460197081	0.5416056718651	0.537398277311798	0.432045927718131	0.519015770084816	0.576250391593768	0.459432906918747	0.542384094748232	0.444436394126587	0.530062217817219	0.521400089638273	0.53380155873278	0.562707472019287	0.466633365278285	0.512136776700141	0.553079810293829	0.542505101897583	0.526150672201867	0.510490826960165	0.404076016533996	0.502777728097421	0.515836346147267	0.414449476562915	0.517405422926797	0.484083274066936	0.530501395199844	0.507107454013946	0.552350119787422	0.522030849022046	0.497202528425977	0.556372383299091	0.521365149246692	0.527307155680341	0.546913733031149	0.510092934679667	0.512522411110756	0.520677810199271	0.530141235493358	0.513471654106567	0.491711623924265	0.512329911537676	0.547504152339825	0.544457304349384	0.510053146395962
D_Arginine_and_D_ornithine_metabolism	0.453377793647801	0.470925289408679	0.448836755576535	0.468520334525748	0.435263540047967	0.455988028963694	0.456257485171309	0.392007885181914	0.352200327823006	0.466374872307272	0.455420767455032	0.425187464773136	0.487277972473623	0.479580274656784	0.515475726750189	0.495771288957064	0.483676516668229	0.453842455237353	0.373545178816253	0.460816185063947	0.442443772607798	0.488322975592614	0.476356405483427	0.435549674573919	0.384394949847289	0.459128638107348	0.469401174711676	0.395190387258521	0.426603821177668	0.425419880025639	0.457539383939488	0.419794215074488	0.467995330570247	0.450312848386343	0.40480094946444	0.474834992696033	0.469073642747917	0.476457109720172	0.479763914368957	0.47788300601194	0.468112562418458	0.498301435171551	0.472731132407659	0.428294477578904	0.433728246772473	0.451167790143698	0.466364191720142	0.45668647847232	0.45110095667557
Mucin_type_O_glycan_biosynthesis	0.521315283900014	0.499412091904564	0.506774700909542	0.514240857195849	0.538615125874158	0.526014807093241	0.517797554336177	0.45993025188768	0.456782708533866	0.549037938342506	0.506063316648566	0.455037429467717	0.530906830133351	0.50383041508779	0.532581341987858	0.541384238191177	0.540765419506552	0.507375194560789	0.466320824699251	0.550250796456465	0.499845021233221	0.514446849171397	0.553843468275678	0.460574240632389	0.449280821268107	0.515082558636059	0.521318263681831	0.446750529820808	0.52337263935826	0.470414350792141	0.525168006050964	0.49637713232123	0.524888089344066	0.562091951688134	0.469424108568285	0.520502142628676	0.539943184951983	0.525749345717096	0.523124013003427	0.541372179832905	0.547906562781316	0.533563004437438	0.537549352293064	0.550750290994157	0.466925666655045	0.530648276386941	0.496059887946625	0.528115982818084	0.533393905391695
Mannose_type_O_glycan_biosynthesis	0.475358165321968	0.455087922776192	0.465090996128931	0.490931048854042	0.476887599006879	0.497301565634883	0.476175914763741	0.405919072667953	0.377880765597244	0.470769117527984	0.483386549907829	0.424256001910918	0.469524802328498	0.476490749733307	0.477568951727038	0.475972279437569	0.482808208499412	0.455557739356852	0.422837641118516	0.460141296889572	0.438310717777377	0.465136886296783	0.470294457934192	0.41630026976364	0.377733105870602	0.461367907230862	0.452124594951479	0.389907476563758	0.486857678818441	0.440603354289936	0.463794279363696	0.446135569444055	0.47057493109015	0.469886390685082	0.416669250012822	0.473658670839106	0.49762145770412	0.458339194993151	0.475506461455965	0.471065744167201	0.476176515992552	0.476184954206931	0.472498150671461	0.465688923574755	0.42045723881408	0.478264175009445	0.467596119375211	0.476486181985841	0.458887939802631
Other_types_of_O_glycan_biosynthesis	0.606009949891767	0.596136000911638	0.591438146655596	0.577720379530781	0.578842723533363	0.606871715235421	0.589604096004344	0.565362504854913	0.519811070264134	0.635585317071979	0.593589219177257	0.560168489419381	0.579200826917813	0.607406040917449	0.632344283502127	0.613957693793208	0.607903652161645	0.615151995161776	0.537411554021662	0.613783245688596	0.59525325113422	0.597604591890451	0.588956356689395	0.540357950302996	0.560742219325286	0.594080004922055	0.587167572237042	0.590338556751723	0.577971743365556	0.574425646793495	0.625350891147337	0.552553785073849	0.63000456866611	0.591545291930166	0.538842712708762	0.58838970865743	0.589710877519756	0.611344314230255	0.587014460946019	0.618097853060909	0.59983174727646	0.602380085609076	0.613870954872682	0.604879026010168	0.5826056272832	0.604004825136901	0.610453660262461	0.587272603457776	0.598009415712904
Glycosaminoglycan_biosynthesis_chondroitin_sulfate_dermatan_sulfate	0.510157383925733	0.457606481478842	0.477553137994908	0.509568051769387	0.55185282331182	0.502252020015597	0.527754494396535	0.460926993085288	0.488167816257473	0.533306111441855	0.53018399588872	0.42280006769582	0.506828175227433	0.444189469534374	0.515685189829802	0.544969137177221	0.544013563376895	0.488528227580413	0.482267900956171	0.545577831278083	0.522186265517967	0.532407849170146	0.536030335788243	0.442390282031465	0.459148525762619	0.525543418712102	0.501957399364522	0.409761523378786	0.535302818496903	0.46201909424221	0.508136843552894	0.459566637626831	0.527858191883508	0.551098444920142	0.458934305106387	0.498372672767232	0.520661910414591	0.507292978003486	0.539786825833015	0.505884187038624	0.529483865565768	0.566337824128134	0.489621095142156	0.532410226750527	0.417541024396125	0.568999812205512	0.513022418658205	0.520498417747615	0.568020721355619
Glycosaminoglycan_biosynthesis_heparan_sulfate_heparin	0.435689977836062	0.349291871248987	0.384132476936804	0.415231399518848	0.459121790262667	0.444801215753753	0.397483719436485	0.367459032657572	0.340126826853205	0.434008705209235	0.409382325308224	0.321203393252344	0.444846422299272	0.377425468289751	0.42845034233962	0.43401067264905	0.425854921965256	0.401464337788298	0.366364106317275	0.459038776501601	0.40614692899714	0.414392775071031	0.447278273362978	0.381505925735778	0.358007569179233	0.419625323338719	0.421389522432671	0.338759185688308	0.427517004482041	0.352808680676027	0.396298708647872	0.385010861028386	0.4049152090095	0.462970316034206	0.330748290433754	0.395843660724384	0.438514376910853	0.412419410327522	0.433262534842149	0.420235478459251	0.405844292270636	0.468093559297076	0.394356850766722	0.435056340329954	0.351404406518378	0.473025128235266	0.393013584094453	0.380397231316175	0.440638741676639
Glycosylphosphatidylinositol_GPI_anchor_biosynthesis	0.547630730116309	0.555911224644424	0.558200694194999	0.569829151797351	0.547628665858021	0.553671045224409	0.522074895476708	0.476808665787367	0.495599494488106	0.557045114107747	0.557591852984921	0.546411258126283	0.553685368385142	0.528490551165221	0.541756658224938	0.540594575426496	0.527802538630654	0.530509365519919	0.492886091692973	0.53872426213825	0.526942714883869	0.550118835247131	0.549736886870869	0.516863109078647	0.529827682527223	0.544261531691342	0.550511317094181	0.529433640055212	0.538758223045343	0.544942626877139	0.575577350898627	0.543403779764583	0.555826195756962	0.546178972289288	0.510733708255202	0.568013163178448	0.570273622248081	0.565900793064397	0.562643931274194	0.561610389938061	0.561617340852463	0.566399470757367	0.567241210800918	0.548000633437017	0.533872651607055	0.541228768506762	0.569671326952178	0.555562324262352	0.53999621851284
Glycosphingolipid_biosynthesis_globo_and_isoglobo_series	0.465820668352546	0.443855634814745	0.430512522349173	0.501135957861545	0.495511837251138	0.485908544017675	0.485689216036257	0.476918837789836	0.418879277952563	0.52721976294557	0.472434559840074	0.389449049079434	0.472957914397831	0.517989579878545	0.480048718094784	0.528502203557115	0.514937662904495	0.478948701168231	0.427331380994587	0.541169315989961	0.509791735454982	0.491037223303688	0.498863410010992	0.437368942036891	0.390820662766498	0.506027820545202	0.502615314329536	0.416424772106616	0.497887134019509	0.414458302054254	0.47918384185718	0.493760295161825	0.474205590502821	0.514608584010959	0.436573275442999	0.461218459298539	0.5188840253558	0.480220055529322	0.488217329810316	0.489104850641706	0.495223974340973	0.516097422146498	0.474191488417836	0.512634069652216	0.396566718302114	0.525227293410309	0.44922527764751	0.501104938077804	0.528957583344524
Thiamine_metabolism	0.3765267508628	0.423677227458124	0.447267748185347	0.468295710435473	0.410549206384564	0.353239020664508	0.407824562625691	0.370206731889467	0.304160327264313	0.476789698194012	0.44100713939574	0.337519888056348	0.425553024905317	0.486721426366321	0.48508175505562	0.539248397441485	0.486547917738303	0.445870349351608	0.265795555470268	0.452729120266658	0.493080991877362	0.515166498393772	0.471458631823644	0.356383324364044	0.272398173568136	0.438447107693449	0.467318817093928	0.243793525170473	0.403508025128815	0.344997485244161	0.425608024597835	0.43166541060813	0.428285905896241	0.432604506236226	0.43218665900813	0.425485989553608	0.466707521783064	0.460596977214727	0.399185854624243	0.430456576025248	0.369173192700484	0.473335976746338	0.439308704674619	0.469791355180871	0.348349497676761	0.455855495893443	0.437922220584396	0.529197985814407	0.438158584611456
Vitamin_B6_metabolism	0.485187888109875	0.454205939739859	0.486526529889674	0.49423185097056	0.482015683141571	0.454263789174857	0.511416822857708	0.458664317050427	0.411869214365105	0.484830942911972	0.532568751902673	0.485516687151059	0.481325518936551	0.435943805229778	0.555408591772865	0.561643694909699	0.529274224748894	0.49444014832059	0.408394985362515	0.524749129262115	0.52460702439605	0.574298622766324	0.537693380428075	0.480614998571439	0.416691360302436	0.500141185522495	0.516039860576751	0.454679822301936	0.501842951010957	0.430991925024287	0.462002375549105	0.461751295060964	0.485840035275436	0.47104058924033	0.442220704195666	0.478951108982575	0.518092830612689	0.491127158499129	0.461642188910041	0.514653433995501	0.451348046370017	0.523792008273912	0.483399299409678	0.508372047291012	0.449763159576628	0.493202308744587	0.490854692347159	0.51578982266462	0.476402314070992
Biotin_metabolism	0.535034956025651	0.567481163395241	0.589611066405985	0.548269090572611	0.53952276433975	0.537210548871719	0.554553827527836	0.477698712001699	0.414300115631052	0.546686578432411	0.551677094443061	0.501128848458789	0.574747746600533	0.530455856340232	0.556866484701303	0.556990202179812	0.563658922418553	0.555984784055857	0.459890801261038	0.537239129632755	0.523859496322444	0.53466783964527	0.539364642085779	0.554382288365391	0.464212633525399	0.520735668930739	0.538344181588618	0.502163676577842	0.531438444682024	0.53841790302432	0.564820949095188	0.545215631876145	0.528039209431314	0.525247086170653	0.493718221300092	0.565521183268045	0.538759299815767	0.55861452640968	0.536506891924012	0.566072748462563	0.546658509003142	0.518987625383154	0.553818124383295	0.544547337225999	0.502279404804954	0.51735419346369	0.551944806420812	0.547163202288546	0.520803644082825
Lipoic_acid_metabolism	0.45736432570526	0.46616212124714	0.457243473632545	0.47041691970114	0.348831806297961	0.423276335693337	0.367154313175468	0.314944915366095	0.169983355763504	0.450999016573477	0.420434680685934	0.367937339738236	0.458634092313899	0.443876169175017	0.473816379613773	0.421461008743124	0.427705414186584	0.443703464898318	0.273250442499164	0.42991375386541	0.405622275700588	0.401485919490974	0.428161187105098	0.387128321071306	0.307047426241338	0.425951497308578	0.461299621666986	0.294006238206218	0.400274282822378	0.340939297099797	0.452731865555403	0.411880635602789	0.426250422984164	0.413363774249208	0.340373166381434	0.484989851774445	0.398702991796388	0.415012511946667	0.429134827692777	0.457063809518226	0.487697106080363	0.400471925470038	0.440205052925682	0.387677927315986	0.353672221811107	0.359119193616143	0.483833787752453	0.437934724019913	0.388079693064677
Ubiquinone_and_other_terpenoid_quinone_biosynthesis	0.519472941861453	0.52750370595159	0.539440265451676	0.562802880772691	0.554521963194915	0.528839795735119	0.543265688149366	0.493961280059648	0.424407903527867	0.528225737197752	0.528335182997638	0.492317994970648	0.550683507971921	0.443025970210082	0.544229974566795	0.551190738658408	0.57129993581447	0.480101731372623	0.45781849321426	0.561387349614138	0.538635290042289	0.483492499882734	0.502115135896866	0.522324504285393	0.445717835486254	0.531562058579445	0.548632750172347	0.432537486396899	0.533513870712235	0.505539115613052	0.51416633235472	0.522817422989549	0.479513851461294	0.550994078333354	0.50567566933987	0.559487294323121	0.553850073258026	0.537492654821587	0.525790503944808	0.535313899161589	0.541179222904395	0.534541956075445	0.5366458878526	0.531722158228201	0.488738631504985	0.52206036160688	0.507659688551426	0.568891337698724	0.531725218012746
Caffeine_metabolism	0.207133990449394	0.248463827588879	0.284495288035023	0.179923171614605	0.160730603764409	0.249557012897911	0.168107355930023	0.18395484245489	0.0246012874237327	0.25081182805875	0.110096595392525	0.187788796850527	0.202448513995785	0.177721237423515	0.294693200937556	0.210585867521577	0.224446917033529	0.276791972457542	0.184336684365436	0.183627559683579	0.264257935402846	0.175361596819159	0.249617007524626	0.251873314418615	0.100706613167714	0.200421953051874	0.212843838652774	0.0949629795790665	0.24353489968949	0.17641501995791	0.178577981188455	0.383823463278282	0.171935834666531	0.264546402673077	0.253340239470906	0.1836814381917	0.251705766953301	0.181573977024639	0.216603575600421	0.167668425308175	0.22712867551082	0.123690202625871	0.247182658899686	0.270189660262089	0.184592279547275	0.273674216687245	0.176310216160137	0.219154445793861	0.181466302696114
Neomycin_kanamycin_and_gentamicin_biosynthesis	0.553998388031374	0.486975442688418	0.526028336469337	0.56396420616802	0.579837897248649	0.527853065811149	0.573708257932554	0.555805811742501	0.495221541555685	0.577797137731472	0.552121130504989	0.406814212685303	0.577000465157274	0.606310378500156	0.575813460982092	0.599519692008476	0.51733885341344	0.59909708925353	0.542129512065989	0.599759209909803	0.556305435193278	0.576826069337323	0.575201014057438	0.529881109643366	0.470866953471972	0.598216949683475	0.5713391912217	0.473234846664213	0.553240933696797	0.484463118423634	0.530829217622676	0.542523199692069	0.529091875704912	0.571432379567297	0.486346213952853	0.541008828494542	0.557120183093226	0.567179375948934	0.619063779463016	0.563862599831275	0.535270796399478	0.554554402928209	0.528841631363109	0.570494021517695	0.463326283986209	0.602046584299756	0.542867116035316	0.61383684980449	0.615344798183414
Synthesis_and_degradation_of_ketone_bodies	0.669549017509549	0.649103839326813	0.695322674561965	0.641668436862483	0.639398971976843	0.626057340668038	0.620748718694844	0.5197315112984	0.554952894862008	0.655097880195977	0.633526874804452	0.600694433976483	0.682216459264894	0.646450493743152	0.661436305460329	0.676913275707942	0.679417054381081	0.683998875419753	0.657976109769494	0.66742972648513	0.652703107050582	0.606732667207927	0.697006106369674	0.62935230192143	0.532351180299599	0.640276529671442	0.680749814171628	0.588316238584021	0.640985200717457	0.646770994717576	0.632279447249513	0.688296877758915	0.535320331318392	0.673878556663782	0.688894125953083	0.65540903029931	0.65515193852409	0.669914701052378	0.596261567004047	0.653486387537032	0.697529958255435	0.633048789055024	0.680724707673385	0.657887969670416	0.641323322031772	0.648800482806076	0.623562587625694	0.625436718668468	0.588064713340323
[truncated: 571 more columns]
