# Supplementary material for: TGFB1/CXCL5 axis regulation by LCN2 overexpression: a promising strategy to inhibit colorectal cancer metastasis and enhance prognosis
Source: Front Immunol. 2025 Apr 17;16:1548635. doi: 10.3389/fimmu.2025.1548635 (PMC12043584; doi:10.3389/fimmu.2025.1548635)
Supplement: Supplementary file 3 [file Table2.xlsx]

## Sheet: Sheet1
Sample	Title	Value	Rank
GSM604484	Patient C-c145T, MSI colorectal tumor	12.8423	100
GSM604485	Patient H-c1027T, MSI colorectal tumor	10.6745	98
GSM604486	Patient H-c1095T, MSI colorectal tumor	10.4873	98
GSM604487	Patient H-c340T, MSI colorectal tumor	6.72831	63
GSM604488	Patient H-c558T, MSI colorectal tumor	11.7296	99
GSM604489	Patient H-c587T, MSI colorectal tumor	9.72709	96
GSM604490	Patient H-c614T-W, MSI colorectal tumor	10.8642	98
GSM604491	Patient H-c615T, MSI colorectal tumor	11.1354	99
GSM604492	Patient H-c661T, MSI colorectal tumor	10.9577	98
GSM604493	Patient H-c870T, MSI colorectal tumor	9.30902	93
GSM604494	Patient H-c883T, MSI colorectal tumor	11.167	98
GSM604495	Patient H-s124T, MSI colorectal tumor	9.57903	95
GSM604496	Patient M030-161C, MSI colorectal tumor	9.44624	94
GSM604497	Patient M030-230, MSI colorectal tumor	11.5846	99
GSM604498	Patient M030-55B, MSI colorectal tumor	9.84969	96
GSM604499	Patient M030-827T, MSI colorectal tumor	10.6525	98
GSM604500	Patient H-s115T, MSI colorectal tumor	12.5254	99
GSM604501	Patient C-c215T, MSI colorectal tumor	10.0048	97
GSM604502	Patient C-c691T, MSI colorectal tumor	12.0905	99
GSM604503	Patient I-c1034T, MSI colorectal tumor	13.322	100
GSM604504	Patient I-c226T, MSI colorectal tumor	11.5694	99
GSM604505	Patient I-c396T, MSI colorectal tumor	11.8759	99
GSM604506	Patient I-c406T, MSI colorectal tumor	13.0414	100
GSM604507	Patient I-c451T, MSI colorectal tumor	6.61299	61
GSM604508	Patient I-c532T, MSI colorectal tumor	9.89747	96
GSM604509	Patient I-c671T, MSI colorectal tumor	10.0111	96
GSM604510	Patient I-c800T, MSI colorectal tumor	12.5034	99
GSM604511	Patient I-c840T, MSI colorectal tumor	11.6185	99
GSM604512	Patient I-c852T, MSI colorectal tumor	7.56665	80
GSM604513	Patient I-u58T, MSI colorectal tumor	12.5981	99
GSM604514	Patient S120, MSI colorectal tumor	12.6678	99
GSM604515	Patient S196, MSI colorectal tumor	11.6194	99
GSM604516	Patient S238, MSI colorectal tumor	10.4748	98
GSM604517	Patient S242, MSI colorectal tumor	12.5595	99
GSM604518	Patient M030-258N, normal colonic mucosa	7.10406	71
GSM604519	Patient M030-827N, normal colonic mucosa	9.64175	96
GSM604520	Patient H-137-N, normal colonic mucosa	9.20818	95
GSM604521	Patient H-615-N, normal colonic mucosa	7.33664	76
GSM604522	Patient H-661-N, normal colonic mucosa	12.4191	99
GSM604523	Patient I-1031-N, normal colonic mucosa	7.2003	74
GSM604524	Patient I-840-N, normal colonic mucosa	11.6329	99
GSM604525	Patient S-316-N, normal colonic mucosa	10.1481	97
GSM604526	Patient S-337-N, normal colonic mucosa	6.63524	62
GSM604527	Patient S-414-N, normal colonic mucosa	6.87706	67
GSM604528	Patient S-855-N, normal colonic mucosa	6.95608	70
GSM604529	Patient 150N, normal colonic mucosa	7.6189	80
GSM604530	Patient 65N, normal colonic mucosa	10.0907	97
GSM604531	Patient 90N, normal colonic mucosa	9.52701	95
GSM604532	Patient 97N, normal colonic mucosa	9.68124	96
